# Supplementary material for: Identification and Validation of 17-lncRNA Related to Regulatory T Cell Heterogeneity as a Prognostic Signature for Head and Neck Squamous Cell Carcinoma
Source: Front Immunol. 2021 Nov 22;12:782216. doi: 10.3389/fimmu.2021.782216 (PMC8645855; doi:10.3389/fimmu.2021.782216)
Supplement: Supplementary file 1 [file DataSheet_1.csv]

	logFC	AveExpr	t	P.Value	adj.P.Val	B
NAALADL2-AS3	2.841348031	1.611183464	10.32499792	0.000119605	0.621062159	-0.560864281
TRPC5	2.488377567	1.964306993	8.72986395	0.00027372	0.621062159	-0.774630675
CTHRC1	-2.360891168	2.262121494	-8.18554085	0.000374637	0.621062159	-0.870034165
ABCA6	-2.373368683	2.624556137	-8.107948505	0.000392362	0.621062159	-0.884802905
LINC01271	-3.035232551	3.174774215	-7.95462602	0.000430385	0.621062159	-0.914919005
RNF150	-2.247286907	3.021821664	-7.862231584	0.000455398	0.621062159	-0.933687525
LOC101927523	2.064872241	1.524293506	7.691431943	0.000506303	0.621062159	-0.96966886
LRP2BP	2.344338685	2.132727689	7.468045909	0.000583373	0.621062159	-1.019388327
LINC01020	-2.249966772	2.344930636	-7.360504699	0.000625366	0.621062159	-1.044461118
LINC00564	1.857832316	1.171987127	7.354045664	0.000627999	0.621062159	-1.045991446
KLHL11	2.430600399	2.645180131	7.109559561	0.000738007	0.621062159	-1.106037105
SAMD11	2.179976732	3.549673461	7.088247575	0.00074863	0.621062159	-1.11147317
ANP32D	-2.35852754	3.234098576	-6.999464631	0.000794866	0.621062159	-1.134481596
NPNT	1.98953818	1.727193556	6.992618822	0.000798568	0.621062159	-1.136280314
ZPBP2	-2.537103034	2.52771825	-6.992478886	0.000798644	0.621062159	-1.136317119
UGT1A1	-2.145832358	2.549168567	-6.961977595	0.000815391	0.621062159	-1.144375004
MIR622	2.476490568	1.811701914	6.881192397	0.000861781	0.621062159	-1.166064336
SLC35F4	2.484378686	1.989512054	6.797503417	0.000913147	0.621062159	-1.189077018
MUCL1	-1.706284933	3.201935716	-6.784106431	0.0009217	0.621062159	-1.192813328
CYP4F8	1.791800652	1.409003823	6.710504196	0.000970403	0.621062159	-1.213603535
ADAMTSL5	-1.746841153	3.611379348	-6.687815957	0.000986021	0.621062159	-1.220103119
LMO7DN	1.837125248	1.892096923	6.685564876	0.000987587	0.621062159	-1.220750356
KCNV2	-2.292116851	2.491616207	-6.643413143	0.00101745	0.621062159	-1.23294931
SUZ12P1	-1.914228655	5.102780414	-6.635879376	0.001022899	0.621062159	-1.23514559
SCARA3	-1.789624973	3.38965149	-6.591011342	0.001056067	0.621062159	-1.248327096
IGSF10	2.078822672	2.676135014	6.587843227	0.001058456	0.621062159	-1.24926444
LOC100127938	-2.189852245	2.394924021	-6.580651498	0.001063904	0.621062159	-1.251395494
SOX10	-2.015767766	3.192649462	-6.574076521	0.001068913	0.621062159	-1.253347752
VWA8-AS1	-2.312847718	1.955327595	-6.568515573	0.001073171	0.621062159	-1.25500188
LOC101928401	-1.987095354	3.071796287	-6.545616839	0.001090917	0.621062159	-1.261841888
FRAS1	-1.776578216	3.356920768	-6.504016723	0.001124044	0.621062159	-1.274387159
LOC101927543	-2.293661552	3.70397726	-6.485547022	0.00113913	0.621062159	-1.280006718
S100A5	2.60495162	2.604539342	6.465512687	0.001155763	0.621062159	-1.28613719
LHFPL1	-2.13611771	3.123643837	-6.46029313	0.001160143	0.621062159	-1.287740352
LINC01877	-2.075218837	2.475802444	-6.457513089	0.001162484	0.621062159	-1.288595242
GAS2L2	1.994489553	3.213042465	6.456371054	0.001163447	0.621062159	-1.288946633
DNAJB7	-1.986390686	1.978212904	-6.39851847	0.001213491	0.621062159	-1.306903964
CDX4	2.027795674	2.494031939	6.358197092	0.001249865	0.621062159	-1.319603511
RUSC2	1.761615142	1.77876405	6.312655031	0.001292497	0.621062159	-1.334131972
FOXE3	-1.960707477	2.890161213	-6.293421346	0.001311012	0.621062159	-1.34032727
LINC01094	1.940410183	1.796712955	6.290713077	0.001313644	0.621062159	-1.341202482
TSGA10IP	1.840968618	3.066674252	6.272817924	0.001331192	0.621062159	-1.347003364
C1orf100	2.362439793	2.990582889	6.267780445	0.001336181	0.621062159	-1.348641913
CARMIL3	2.283942879	2.368558945	6.221978192	0.001382564	0.621062159	-1.363653904
LINC00471	2.159195586	1.891021688	6.220224816	0.001384377	0.621062159	-1.364232685
FAM19A4	-1.580927166	1.865811046	-6.132739772	0.001478466	0.62391015	-1.393500836
KIAA1024	-2.072538398	2.780955375	-6.105559403	0.00150921	0.62391015	-1.402751701
NTS	1.976024117	2.395824446	6.092332259	0.001524442	0.62391015	-1.407281002
IQCF5	2.127503405	2.055584389	6.074763175	0.001544953	0.62391015	-1.413325039
ETNPPL	2.034614552	1.784297798	6.074510397	0.00154525	0.62391015	-1.413412232
LINC02355	-2.460776873	2.958339723	-6.040832454	0.001585487	0.627603968	-1.425088659
ANKRD29	-2.456072651	2.632362353	-5.872720793	0.001805644	0.6729666	-1.485183853
IBSP	1.643122347	2.701966669	5.870637993	0.001808588	0.6729666	-1.48594774
FGF5	1.583757731	2.924580852	5.845498128	0.001844568	0.6729666	-1.495206194
ADGRL3	2.317305445	1.621716589	5.83918348	0.001853737	0.6729666	-1.497542857
ENPP6	2.23570397	1.628618971	5.807357821	0.001900766	0.6729666	-1.509388009
LINC00293	-1.719940164	3.015445375	-5.78984938	0.001927232	0.6729666	-1.51595345
KLK8	-1.537069598	3.534749647	-5.750517543	0.001988274	0.6729666	-1.530830459
TMEM235	2.046070112	2.299983253	5.737557066	0.002008881	0.6729666	-1.535771802
ISLR	-1.435388936	2.708420509	-5.700900423	0.002068529	0.6729666	-1.549853643
TDRD12	2.193523736	2.848677903	5.666055385	0.002127156	0.6729666	-1.563386172
INHBA-AS1	-2.223232743	2.318339185	-5.634407083	0.002182092	0.6729666	-1.57580247
PGR	2.144837479	2.095800012	5.623129361	0.002202067	0.6729666	-1.580256023
SHANK1	-2.420864422	2.762874623	-5.619812486	0.002207983	0.6729666	-1.581568772
PRSS3P2	-1.999047956	3.095312092	-5.579100141	0.002282123	0.6729666	-1.597790683
CLEC2L	2.653362658	2.942149133	5.574525715	0.002290633	0.6729666	-1.599626016
MAPRE3	-2.445182877	2.518861531	-5.551067224	0.002334863	0.6729666	-1.609078375
RNASE6	-3.894901077	4.729027404	-5.547393713	0.002341879	0.6729666	-1.610564729
CHRM5	2.023720231	2.50097832	5.541810792	0.002352589	0.6729666	-1.612826858
DNM1P46	2.195817296	2.534017024	5.499645612	0.002435349	0.6729666	-1.630037038
GABRG1	-1.955418395	2.127626292	-5.494534009	0.002445611	0.6729666	-1.632138532
NPY6R	1.76925666	3.304475926	5.493961695	0.002446763	0.6729666	-1.632374027
LINC01192	2.476861718	2.388148136	5.486569885	0.0024617	0.6729666	-1.635419322
WT1	2.137081282	2.649344144	5.484063604	0.002466789	0.6729666	-1.636453432
LOC101927278	1.761380773	2.774240291	5.449978787	0.002537225	0.680688922	-1.650596176
SYT8	2.472385188	2.788659801	5.438002127	0.00256253	0.680688922	-1.655600803
XRCC3	2.065879962	2.662683946	5.410832929	0.002621033	0.68242052	-1.667022213
LOC285000	-1.996002019	2.455210809	-5.403696973	0.002636655	0.68242052	-1.670037844
NNMT	2.283679454	2.389631279	5.349541429	0.002758821	0.691031609	-1.693140246
BAIAP2L2	2.253627862	3.045453826	5.332410407	0.002798829	0.691031609	-1.700528538
AFM	1.524531764	1.973254274	5.301164282	0.002873556	0.691031609	-1.714104912
RORB	1.356029167	2.704272426	5.300259674	0.002875754	0.691031609	-1.714499906
KRTAP4-4	2.040041723	1.960893344	5.290303253	0.002900074	0.691031609	-1.718854605
SHROOM3	-2.100385222	2.917090756	-5.2857578	0.002911256	0.691031609	-1.72084711
LINC01148	-2.43177961	2.06133577	-5.264846429	0.002963351	0.691031609	-1.730049567
PRODH2	-2.037856554	3.5589655	-5.256017	0.002985672	0.691031609	-1.73395292
DSC3	-1.659074746	3.118766388	-5.251659313	0.00299676	0.691031609	-1.735883293
NLRP11	-2.124738553	2.913671661	-5.237374617	0.003033447	0.691031609	-1.742229302
SCD	1.613117225	4.941707685	5.232358054	0.003046454	0.691031609	-1.744464541
ME1	-2.121291024	3.145182899	-5.198326581	0.003136428	0.701077169	-1.759719363
CSPG4P5	-1.955502145	3.10115115	-5.17373352	0.003203374	0.701077169	-1.770843143
CRYGN	2.276078803	2.356370859	5.145642873	0.003281884	0.701077169	-1.783652292
PLA2G12B	2.710609511	2.54844657	5.125506576	0.00333954	0.701077169	-1.792902654
ST7-AS1	1.929089383	1.718975045	5.118924542	0.003358641	0.701077169	-1.795938805
ABCA3	-1.789959778	4.440378444	-5.094924671	0.003429373	0.701077169	-1.807061657
LOC79999	1.946164471	2.488061784	5.084911361	0.003459395	0.701077169	-1.811726708
PRB4	-1.77391593	2.382012316	-5.080916931	0.003471456	0.701077169	-1.813591667
LOC728485	-1.516728281	4.618937621	-5.075792627	0.003487	0.701077169	-1.815987511
SEMA6A	-2.14381505	3.358715491	-5.069276579	0.003506883	0.701077169	-1.81903952
ASAP2	-2.020715349	3.320872554	-5.052900052	0.003557439	0.701077169	-1.826737081
MICALCL	1.332502218	2.259792817	5.049291791	0.003568691	0.701077169	-1.828438316
LINC02114	1.418006465	1.554234762	5.016296691	0.003673528	0.701077169	-1.844082868
LOC100507562	1.745261766	2.403488549	5.012568666	0.003685597	0.701077169	-1.845860509
LOC101928304	1.725743133	3.089663865	5.012287744	0.003686508	0.701077169	-1.845994545
LINC02424	-1.947550403	1.64069417	-5.00227891	0.003719147	0.701077169	-1.850777589
THEM5	-1.782357184	2.693226621	-4.978728386	0.003797277	0.701077169	-1.862090241
LINC00839	2.110773903	2.791501062	4.973398327	0.003815224	0.701077169	-1.864661965
LINC01706	-1.790825139	2.265839429	-4.969891777	0.003827084	0.701077169	-1.866356158
PLEKHS1	-1.902542871	2.456807308	-4.955454658	0.003876367	0.701077169	-1.873350749
PRO1804	1.498407994	1.705214158	4.950622413	0.003893027	0.701077169	-1.875698855
LOC101928446	-1.982415155	2.774690674	-4.943920053	0.003916272	0.701077169	-1.878961479
IDO2	-2.677078451	2.230036807	-4.937438794	0.003938904	0.701077169	-1.882122878
PDZD2	-1.881298938	2.856191932	-4.933555284	0.003952537	0.701077169	-1.88402018
LOC101929224	-2.23686101	2.074564628	-4.924581359	0.003984251	0.701077169	-1.888413103
RHBG	1.433488854	2.576660175	4.921936629	0.003993653	0.701077169	-1.889710068
FAM167B	-2.079990344	3.182954698	-4.911121643	0.004032372	0.701771753	-1.895024687
HEATR9	-1.703755484	1.909890765	-4.882288794	0.004137742	0.713954933	-1.909280194
LOC101929255	1.744778994	1.805782269	4.868537863	0.004189117	0.716118609	-1.916123555
KCNJ11	1.793660668	2.623076822	4.860042419	0.004221226	0.716118609	-1.920365925
HIST1H4L	1.87037884	1.739372551	4.849853289	0.004260114	0.716693203	-1.925468705
TRIM15	1.347880347	3.36143175	4.836978428	0.004309848	0.719067826	-1.931939413
ASB4	-1.275856193	3.17410559	-4.818324996	0.004383102	0.72529554	-1.94135988
ANK3	-3.425542744	8.010918261	-4.782172312	0.004529224	0.732894308	-1.959772365
LOC101928069	1.576722367	3.97102661	4.780911523	0.00453442	0.732894308	-1.960418179
GFPT2	1.547206711	2.216112686	4.767157313	0.004591564	0.732894308	-1.967479766
AOAH	-1.71517065	4.720912555	-4.764182879	0.004604031	0.732894308	-1.969010805
MYL2	-1.722419241	2.287738839	-4.752471644	0.0046535	0.732894308	-1.975052568
LOC101928728	-2.253630052	2.993354993	-4.74716932	0.0046761	0.732894308	-1.97779516
MARVELD3	1.967190735	2.237326676	4.734060232	0.004732521	0.732894308	-1.984594939
GJB1	-1.451350128	4.090385504	-4.730105413	0.004749697	0.732894308	-1.986651709
GJA1	1.319076856	1.126450682	4.727102334	0.004762788	0.732894308	-1.988215178
LOC101929210	-2.086151781	2.008349128	-4.720422107	0.004792057	0.732894308	-1.991698224
TSPYL6	-1.473904328	1.294887012	-4.712036779	0.004829093	0.733005446	-1.996080419
CCDC190	-2.57514553	2.569058705	-4.697754536	0.004892939	0.737154063	-2.003570352
LHFPL3	2.249500742	2.295148121	4.6672204	0.005032739	0.752599536	-2.01969359
CCKBR	-1.57991659	4.068340299	-4.629967817	0.005209601	0.772275647	-2.039569827
STMN2	1.988044877	1.892672589	4.623543071	0.005240824	0.772275647	-2.043020755
IRX1	1.982839793	1.459274244	4.553646496	0.00559487	0.801710455	-2.081005918
PRR12	-1.205160065	4.312508916	-4.542150491	0.00565571	0.801710455	-2.087331481
DNAAF4	1.295426625	3.988125831	4.541033721	0.005661661	0.801710455	-2.087947158
TPTE2P6	2.309860229	2.18437671	4.54056938	0.005664137	0.801710455	-2.088203211
LOC101927066	-2.198104846	1.706053099	-4.540024859	0.005667043	0.801710455	-2.088503524
VN1R10P	-1.518023233	2.18813265	-4.537815689	0.005678849	0.801710455	-2.089722435
MMP16	-1.690468217	3.320711616	-4.489264372	0.00594562	0.827397649	-2.11671917
GSTA3	1.865533652	2.972612039	4.488413677	0.005950421	0.827397649	-2.117195767
CC2D2B	1.879164736	3.625490748	4.482529576	0.005983756	0.827397649	-2.120495689
OCLM	1.314441115	2.913955013	4.462994044	0.006095981	0.833948814	-2.131494124
PCGEM1	1.858040119	2.54658682	4.459938714	0.006113752	0.833948814	-2.133220189
LINC00606	-2.541327398	2.388011849	-4.443199235	0.00621218	0.836078356	-2.142705459
ST6GALNAC1	-3.2698276	4.808971572	-4.443197025	0.006212193	0.836078356	-2.142706714
PYGO1	-2.474299365	2.555412809	-4.422684645	0.006335307	0.839441151	-2.154395922
RND2	-1.289540411	3.444089387	-4.418523481	0.006360624	0.839441151	-2.156776115
THAP3	-1.487775197	4.096536814	-4.4077648	0.006426623	0.839441151	-2.162944067
LOC101927499	2.135108382	2.075469023	4.407425134	0.006428719	0.839441151	-2.163139126
STPG4	-1.950479429	2.875931594	-4.40477799	0.006445085	0.839441151	-2.164659983
CSPG4	1.361722258	1.912614821	4.39347132	0.00651553	0.843176452	-2.171169758
DENND5B	-1.543845663	3.948819486	-4.38581215	0.006563754	0.844006812	-2.175592208
TRPM2	-1.238996962	4.135986047	-4.373679751	0.006640986	0.847471728	-2.182618598
C21orf58	-1.91823883	3.80010507	-4.358568637	0.006738649	0.847471728	-2.191406315
KIAA1671	-1.434724706	6.610857155	-4.358134873	0.006741476	0.847471728	-2.191659161
KLRD1	-2.470227762	3.062043193	-4.351195569	0.0067869	0.847471728	-2.19570868
LINC02071	1.913322044	1.949697269	4.349113848	0.006800595	0.847471728	-2.196925156
WFDC10B	1.993030305	2.487626538	4.335056429	0.006893914	0.851500112	-2.205159863
CDIPTOSP	1.595487711	2.585731666	4.324564042	0.006964528	0.851500112	-2.211329084
MYH6	-1.148634606	3.680358492	-4.324116156	0.006967561	0.851500112	-2.211592864
P2RY14	-1.202209053	5.047521982	-4.311939896	0.007050594	0.851500112	-2.218777717
CNTN2	1.799803347	2.95620375	4.304163912	0.007104217	0.851500112	-2.223379953
OIT3	1.236013712	1.467705245	4.301814955	0.007120507	0.851500112	-2.224772318
KLHL13	-2.600668097	2.964658541	-4.294929408	0.007168508	0.851500112	-2.228859484
TYRO3	2.493465036	2.814483552	4.293578523	0.007177969	0.851500112	-2.229662348
MOGAT3	-1.40034256	3.352597181	-4.284640372	0.00724093	0.851500112	-2.234982774
LINC00967	1.212686675	1.19797346	4.282696568	0.007254707	0.851500112	-2.236141723
CYP51A1-AS1	1.927601746	1.658412826	4.274009479	0.007316644	0.853805879	-2.241329517
TPPP2	-1.753775241	2.412301371	-4.260599651	0.007413452	0.860130886	-2.249364393
ZNF584	-1.72034698	4.545461986	-4.253323036	0.007466599	0.861346904	-2.253737994
ASMT	-1.715061302	1.834396619	-4.2443658	0.007532624	0.864026205	-2.259134911
PCDH11X	-1.78783068	2.429043987	-4.231055295	0.00763198	0.870476933	-2.267181693
BDKRB1	-1.522640685	2.56577855	-4.221531028	0.007703999	0.872109895	-2.27295934
C3orf52	-1.31076374	4.20374317	-4.217696263	0.007733216	0.872109895	-2.275290276
SEZ6L	-1.769207752	4.103778963	-4.206791845	0.007816995	0.872109895	-2.281933151
OTOP2	1.776547284	2.867567691	4.206520259	0.007819095	0.872109895	-2.282098877
LRP3	1.672162143	2.710599866	4.192846072	0.007925665	0.879139142	-2.290460559
FAM83C	-1.649746885	2.35049648	-4.180825926	0.008020723	0.883147804	-2.297839197
ID2	-2.298756371	8.718356411	-4.177244821	0.008049296	0.883147804	-2.300042626
MUC2	1.641683678	3.441258276	4.159910532	0.008189266	0.889236614	-2.310741784
ARHGAP42	1.691694031	2.506172552	4.159466555	0.008192887	0.889236614	-2.311016548
BOC	-1.925695906	3.474076577	-4.14646278	0.008299779	0.896021019	-2.319080408
ATAT1	-1.343440363	5.043139306	-4.114627495	0.008568287	0.913856674	-2.338954822
LINC01492	1.815874376	1.449685296	4.112147791	0.008589617	0.913856674	-2.340510819
FFAR4	1.15565468	1.185849753	4.110851532	0.008600791	0.913856674	-2.341324671
C1QC	1.529572865	2.151578918	4.094791161	0.008740628	0.921596381	-2.351434251
IRX3	1.4140635	1.75968904	4.089439411	0.008787804	0.921596381	-2.354813797
EVX1	1.473678601	4.253923887	4.086866731	0.008810586	0.921596381	-2.356440322
CSTF3-DT	1.906476987	1.547177047	4.069620415	0.008965066	0.927622133	-2.367376169
GYPE	-1.658541339	3.042241019	-4.064979451	0.009007166	0.927622133	-2.370328582
ANKRD30BP3	-1.263425195	2.8095323	-4.055290608	0.009095787	0.927622133	-2.37650541
FUZ	-1.645036107	3.307191468	-4.04913848	0.009152578	0.927622133	-2.380436747
LTA	-1.837629614	4.672962746	-4.04911054	0.009152836	0.927622133	-2.380454617
UBQLN3	-1.959724559	2.493251291	-4.044932253	0.009191639	0.927622133	-2.383128747
TENM1	-2.516699357	5.23774478	-4.044113219	0.009199268	0.927622133	-2.383653322
FCAR	2.120998501	3.19563626	4.040203022	0.009235786	0.927622133	-2.386159484
GGTA1P	-2.176584043	3.572174909	-4.034327417	0.009290973	0.928545335	-2.389930803
LOC401463	1.71501455	1.455788708	4.027850493	0.009352245	0.930064678	-2.394095701
MMP1	1.784671118	1.389479221	3.986511105	0.009754399	0.954474475	-2.42086729
CHL1	1.926878238	1.729978598	3.98502086	0.009769261	0.954474475	-2.421838498
LOC100996251	1.788542117	3.344099085	3.983395935	0.009785497	0.954474475	-2.422897966
MAPK8IP2	-1.575525827	2.28389799	-3.980127022	0.009818251	0.954474475	-2.425030868
FCGR2A	-2.483737118	2.747411801	-3.978550405	0.009834094	0.954474475	-2.426060316
HOXA11-AS	1.770371578	2.896295191	3.960787947	0.010014615	0.961050945	-2.437691363
LINC01541	1.752747947	1.165899563	3.956467944	0.010059091	0.961050945	-2.440529354
NUDT17	1.018364834	5.398465989	3.95266534	0.010098426	0.961050945	-2.443030431
LOC100129620	1.453331454	1.0531149	3.946915118	0.010158244	0.961050945	-2.446817824
PIR	1.099405696	1.050227962	3.944223746	0.01018638	0.961050945	-2.448592701
FOSL1	-1.540052441	2.57852617	-3.944118418	0.010187483	0.961050945	-2.44866219
GPR171	-1.226532659	9.384473999	-3.934912481	0.010284412	0.964797875	-2.454744028
GABRB1	1.507230737	1.536580579	3.930151891	0.010334949	0.964797875	-2.457895531
LOC101929529	1.310741153	2.114890461	3.920467105	0.010438639	0.964797875	-2.464320442
ADCY9	-1.444500326	6.117620625	-3.915431021	0.010493027	0.964797875	-2.467668607
PCDH19	1.440722828	2.435531135	3.909960553	0.010552474	0.964797875	-2.471311166
MYH7	1.744027801	2.751539909	3.908456906	0.010568881	0.964797875	-2.472313404
C3orf56	1.90808005	1.806888386	3.906598144	0.010589203	0.964797875	-2.473552951
CLDN10-AS1	-1.622813789	2.510811088	-3.902245347	0.010636968	0.964797875	-2.476458326
IRF2BP1	-1.209824078	4.979296918	-3.900397723	0.010657318	0.964797875	-2.477692684
LOC286359	-1.801956878	2.884180128	-3.895520004	0.010711253	0.965351693	-2.480954588
LOC105374989	-1.424259156	2.433725007	-3.883733615	0.010842873	0.969135765	-2.488855781
LINC00906	1.71823823	2.529612365	3.877729633	0.01091063	0.969135765	-2.492891109
RXFP1	-1.946812043	2.544479127	-3.86501899	0.011055674	0.969135765	-2.501457386
LINC01138	-1.241323539	5.92988034	-3.862749447	0.011081803	0.969135765	-2.502990274
SHE	1.128797511	2.627296028	3.861239486	0.011099226	0.969135765	-2.504010689
KCNJ1	2.185783262	2.403998403	3.859901803	0.011114687	0.969135765	-2.504915055
CD34	-1.700582759	3.616044741	-3.853120783	0.011193444	0.969135765	-2.509504911
RAB27B	-2.72668537	6.525148068	-3.84780565	0.01125562	0.969135765	-2.513108889
ZSCAN12P1	-1.010750543	2.113785293	-3.847554812	0.011258564	0.969135765	-2.51327911
FAM151A	1.576495818	2.7979387	3.845620114	0.011281301	0.969135765	-2.514592429
DLGAP1-AS3	-1.379475233	2.233522201	-3.83280412	0.011433244	0.976627427	-2.523310893
OR2L2	1.37038536	1.963641672	3.82772416	0.011494116	0.976627427	-2.526775671
SULT1E1	-1.80281342	2.306425008	-3.825430279	0.011521724	0.976627427	-2.528341882
LOC643072	1.894554737	2.473598583	3.818374065	0.011607124	0.976627427	-2.53316624
CYSLTR1	-1.441366456	6.925600683	-3.817082921	0.011622829	0.976627427	-2.534050068
FRMD5	-1.592944778	3.072115402	-3.814135656	0.011658768	0.976627427	-2.536068799
LINC02223	1.854037534	1.976309416	3.799092805	0.011844186	0.987561109	-2.546399262
CALHM3	1.056550025	2.573550171	3.795647207	0.011887128	0.987561109	-2.548771806
KIAA1210	1.4654016	2.899877357	3.791151839	0.011943421	0.988171219	-2.551870743
ZFP92	-2.379825929	3.903158012	-3.781362344	0.012067062	0.994325873	-2.558633172
ACOD1	-1.266637514	3.1734314	-3.776840233	0.012124667	0.995011331	-2.561763426
TAS2R4	-1.697956446	3.105678225	-3.762821388	0.01230525	0.999959728	-2.57149336
HAPLN1	1.423116505	3.035735425	3.747932665	0.0125004	0.999959728	-2.581870069
ADGRG3	-1.113918589	3.495697008	-3.740793694	0.012595219	0.999959728	-2.58686133
FAM110D	-1.767104872	2.65352605	-3.738182934	0.0126301	0.999959728	-2.588689213
LINC02504	-1.874321371	3.030656473	-3.734549435	0.012678827	0.999959728	-2.591235428
HS3ST5	1.073326897	3.648799985	3.73434079	0.012681632	0.999959728	-2.591381718
ELAVL4	-1.481753955	3.192822655	-3.729345675	0.012748986	0.999959728	-2.594886636
TMEM132E	-1.724925425	3.248882848	-3.721779232	0.012851789	0.999959728	-2.600205326
RAB3B	-1.429099674	3.052851417	-3.715069175	0.012943745	0.999959728	-2.604931668
ADAM23	-2.512669588	3.92269656	-3.714120865	0.012956802	0.999959728	-2.605600357
LOC100506731	1.490780417	1.378720168	3.713818926	0.012960962	0.999959728	-2.605813304
SLC7A11-AS1	-1.908293903	2.620617979	-3.712858727	0.012974202	0.999959728	-2.606490619
TEAD1	-1.045278552	3.231470403	-3.711999852	0.012986058	0.999959728	-2.607096619
OMD	-1.748034635	1.83674742	-3.711839791	0.012988268	0.999959728	-2.60720957
MAPK15	1.571623591	2.866601887	3.710642583	0.013004818	0.999959728	-2.608054575
FXYD2	1.726751632	4.966401112	3.708691936	0.013031835	0.999959728	-2.609431986
PTPN3	-2.129992795	2.987767245	-3.707872033	0.01304321	0.999959728	-2.610011173
HJV	-1.908588597	3.172480972	-3.698173842	0.013178617	0.999959728	-2.616872346
KRTAP19-1	-1.853712887	2.221562278	-3.691207941	0.013276862	0.999959728	-2.621812218
TMEM200A	-3.355746193	5.546145172	-3.688996325	0.013308228	0.999959728	-2.623382636
MIR142	-2.56950482	5.512714991	-3.688934413	0.013309107	0.999959728	-2.623426613
TAC1	1.036809329	0.850050193	3.680443264	0.013430326	0.999959728	-2.629465272
NHLH1	-1.735427961	2.897930414	-3.68000426	0.013436627	0.999959728	-2.629777876
ELOVL2	-1.395679827	3.099577825	-3.666095177	0.013638019	0.999959728	-2.639702365
MPL	-1.991615101	2.096403322	-3.656829003	0.013774089	0.999959728	-2.646335773
LOC101929570	-2.126295849	1.646576955	-3.644138228	0.013962957	0.999959728	-2.655449029
LOC101927636	-1.105876611	2.839992803	-3.635605704	0.014091594	0.999959728	-2.661594634
MAB21L2	-1.918430667	2.729887625	-3.629201192	0.014189033	0.999959728	-2.666217253
BHLHE40	-2.685710741	7.386671978	-3.626882021	0.014224505	0.999959728	-2.667893232
ZNF497	1.052461935	1.824919871	3.618543678	0.014352877	0.999959728	-2.673928092
AADACL2	-1.35822418	1.768123995	-3.604030683	0.014579457	0.999959728	-2.684465644
TENM2	-1.723578498	2.448120472	-3.601889916	0.014613222	0.999959728	-2.686023642
LINC01279	1.756070443	1.387902196	3.597493796	0.014682836	0.999959728	-2.689225966
OR2K2	-1.863064338	2.573804571	-3.59003496	0.014801812	0.999959728	-2.694668336
LOC100506388	1.550420341	1.379995264	3.588477039	0.0148268	0.999959728	-2.695806514
ZNF155	-1.239410712	3.496957288	-3.585758557	0.014870518	0.999959728	-2.697793759
HCRT	-1.156300813	3.786494037	-3.574847714	0.015047458	0.999959728	-2.705784931
ASB2	-1.505796004	3.489563927	-3.572868235	0.015079814	0.999959728	-2.707237326
ALPK1	-1.942377404	6.092738127	-3.567338006	0.015170629	0.999959728	-2.711299249
CPS1	-1.331607828	3.437401443	-3.566986949	0.015176415	0.999959728	-2.71155731
GP9	1.667430679	3.898407329	3.565986389	0.015192919	0.999959728	-2.712292957
SH3D21	1.332406629	3.706053487	3.564433611	0.015218572	0.999959728	-2.713435021
TTC16	-1.576555484	4.161723901	-3.56091142	0.015276943	0.999959728	-2.716027413
JAG1	-1.904178248	3.104282336	-3.556073342	0.015357535	0.999959728	-2.719592467
C14orf132	-1.58159827	4.783804758	-3.547524634	0.015501119	0.999959728	-2.725903526
STAC3	-1.27525092	3.982422038	-3.543949745	0.015561614	0.999959728	-2.728547125
CEACAM4	1.766538325	5.480525507	3.533848666	0.015733994	0.999959728	-2.736030967
PKD2L1	1.514528833	3.934702227	3.529576216	0.015807555	0.999959728	-2.739202714
HSPA2	1.254172906	4.775129146	3.523495982	0.015912915	0.999959728	-2.74372298
LOC101928823	1.76410158	1.799266026	3.521841637	0.015941719	0.999959728	-2.744954196
LINC00518	1.325943311	1.597224823	3.521279678	0.015951517	0.999959728	-2.745372552
SLC44A3-AS1	1.301273165	4.155653553	3.514973624	0.016061932	0.999959728	-2.75007161
FGG	1.64126345	2.325557556	3.510540884	0.016140065	0.999959728	-2.753379636
LOC648987	1.288542476	5.145273808	3.506884708	0.016204833	0.999959728	-2.756111179
CXCL11	1.509595849	2.709325743	3.504062431	0.01625503	0.999959728	-2.758221597
DOCK4	-1.289010136	3.542310172	-3.496441973	0.016391449	0.999959728	-2.763928152
RDM1	1.874844729	3.351980361	3.495574937	0.016407052	0.999959728	-2.764578188
LINC01468	1.138247571	1.601900704	3.493728778	0.016440332	0.999959728	-2.765962809
IGHV1-69	-1.236784167	2.448283045	-3.479877362	0.016692472	0.999959728	-2.776373805
PANK1	-1.530902794	4.019112557	-3.479059343	0.016707499	0.999959728	-2.776989882
LINC00460	1.366296362	2.302136803	3.470566292	0.01686442	0.999959728	-2.783394438
SMPD3	1.396027213	5.426472011	3.470402588	0.016867461	0.999959728	-2.783518033
SOHLH2	1.365555399	2.129997407	3.469740274	0.016879771	0.999959728	-2.784018129
CD300A	-2.21309277	6.791846272	-3.468127557	0.016909787	0.999959728	-2.785236225
WNT10A	1.086799544	4.287582524	3.46660754	0.016938133	0.999959728	-2.786384797
FZD6	-1.555194333	5.385394759	-3.466546941	0.016939264	0.999959728	-2.786430598
SGCZ	2.227068174	2.084129648	3.465407923	0.016960542	0.999959728	-2.787291602
PLAU	-1.113333301	3.530967737	-3.464525712	0.016977043	0.999959728	-2.787958665
ZNF579	1.894721758	4.488041631	3.457197721	0.01711481	0.999959728	-2.793505771
PPP3R2	-1.5943012	2.800242562	-3.457014067	0.017118279	0.999959728	-2.793644935
GMPR	-1.668292042	2.763693176	-3.456249947	0.017132721	0.999959728	-2.794224023
RBM46	-1.58288425	2.432734948	-3.445122887	0.017344584	0.999959728	-2.802670329
ELF5	1.400771557	1.913113221	3.444974485	0.017347429	0.999959728	-2.80278315
GALNT14	1.504956257	3.108774422	3.444600514	0.017354602	0.999959728	-2.803067479
LINC02388	1.992806862	2.618384098	3.441295551	0.01741814	0.999959728	-2.805581492
NXF3	-1.131194623	3.377463588	-3.434005316	0.017559226	0.999959728	-2.811135003
CYBRD1	-1.681089821	3.198783555	-3.429688543	0.017643375	0.999959728	-2.814428591
FSIP1	-2.380149038	1.959071857	-3.426793127	0.017700072	0.999959728	-2.816639881
PPP1R26-AS1	-1.280234116	2.530348881	-3.420981445	0.017814496	0.999959728	-2.821083622
SYCE1	-1.917933882	1.534953795	-3.413910177	0.017954846	0.999959728	-2.826499903
LINC02367	1.707888137	2.07008111	3.411341629	0.018006135	0.999959728	-2.828469861
DPP6	1.20912779	4.299659364	3.403448955	0.018164775	0.999959728	-2.834531732
LINC00607	1.96935183	3.168603725	3.401868067	0.018196739	0.999959728	-2.835747466
ZNF552	1.032400555	6.799185512	3.401178759	0.018210696	0.999959728	-2.836277718
LINC00911	-1.200423258	3.106203984	-3.393385887	0.018369329	0.999959728	-2.842279268
RYR2	1.234780054	2.453175684	3.390944936	0.018419338	0.999959728	-2.844161714
C15orf54	2.263427924	2.471172722	3.390938437	0.018419471	0.999959728	-2.844166728
SPRED3	1.906717169	3.632369255	3.384052643	0.018561373	0.999959728	-2.849483676
FKBP9	-1.314372457	3.455319487	-3.38312612	0.01858056	0.999959728	-2.850199852
LILRB4	-1.351311203	2.339178246	-3.379841908	0.018648754	0.999959728	-2.852739889
CD19	1.504355999	3.578198334	3.378341604	0.018680001	0.999959728	-2.853900981
ADRA1B	1.511567743	2.182887317	3.365531089	0.018949217	0.999959728	-2.863834107
GPR62	1.262590326	2.676521644	3.364339972	0.01897447	0.999959728	-2.864759415
FAM13C	2.099553991	1.884295463	3.364011176	0.018981448	0.999959728	-2.865014889
TFAP2C	-2.155905496	2.681566768	-3.360665336	0.019052616	0.999959728	-2.867615877
ANGPTL6	-1.316354014	3.719076384	-3.356452178	0.019142661	0.999959728	-2.870894403
NSG1	-2.377375028	7.012072005	-3.355361407	0.019166051	0.999959728	-2.871743801
VPS13A-AS1	-1.473689908	3.420241299	-3.35293489	0.0192182	0.999959728	-2.873634249
LINC00641	1.073267463	1.973965046	3.346270597	0.019362249	0.999959728	-2.878832544
MCOLN2	-2.68870035	5.996290668	-3.346197335	0.019363839	0.999959728	-2.878889741
TEX36-AS1	1.020226505	1.304725475	3.338671638	0.019527986	0.999959728	-2.884771146
CAVIN1	1.269601395	4.199295473	3.336946989	0.019565823	0.999959728	-2.88612063
TECTA	-1.58079181	3.026091029	-3.335571953	0.01959605	0.999959728	-2.887196997
LOX	-1.395989227	2.418734961	-3.322236462	0.019891936	0.999959728	-2.89765626
LURAP1L	-1.754987203	3.241307383	-3.320633608	0.019927837	0.999959728	-2.898915892
MMP10	1.718766892	2.518930128	3.318615678	0.019973139	0.999959728	-2.900502477
LOC284395	1.268879021	3.97118043	3.314955276	0.020055609	0.999959728	-2.903382603
FAM69B	2.125688794	2.873151979	3.309753631	0.020173465	0.999959728	-2.907480216
ESX1	2.052695623	2.465790702	3.304497472	0.020293347	0.999959728	-2.911626476
WISP1	-1.919037915	2.559348245	-3.302735585	0.020333712	0.999959728	-2.913017603
SLC17A2	-1.585031852	1.832227206	-3.297876637	0.020445497	0.999959728	-2.916857407
THEMIS	-2.089771352	9.025017744	-3.288997812	0.020651553	0.999959728	-2.923886593
TAS2R16	-1.914404711	1.886444683	-3.285155031	0.020741458	0.999959728	-2.926933918
MAL2	-1.878917718	2.559985372	-3.283506465	0.020780162	0.999959728	-2.928242171
TBC1D28	1.645209471	2.015526771	3.275732734	0.020963766	0.999959728	-2.934418769
SLIT1-AS1	1.287023642	2.971001372	3.262586324	0.021278428	0.999959728	-2.944892752
CACNG8	-1.368792337	3.566338906	-3.260767497	0.021322378	0.999959728	-2.946344668
C1orf194	1.90253966	1.97607043	3.26030223	0.021333637	0.999959728	-2.946716186
LOC100996671	-1.050963788	2.036244226	-3.258446621	0.021378608	0.999959728	-2.948198351
LOC101928618	-2.010549104	1.687046451	-3.256934611	0.02141533	0.999959728	-2.949406594
LINC00687	1.380460491	1.476831713	3.256844981	0.021417509	0.999959728	-2.949478232
OR5P2	-1.83219718	2.857919464	-3.250075511	0.021582809	0.999959728	-2.954893638
SPATA19	1.914108819	2.550388396	3.245662807	0.021691331	0.999959728	-2.958428807
CD72	1.599152315	2.9725095	3.242305903	0.021774298	0.999959728	-2.961120842
ITIH3	1.749098621	2.642279933	3.234937502	0.021957662	0.999959728	-2.96703805
IL17C	1.905434516	4.379189612	3.231405037	0.022046182	0.999959728	-2.969878793
HTRA3	-1.051318817	4.007889899	-3.227647768	0.022140775	0.999959728	-2.972903158
REG1A	1.7098567	1.953453119	3.224549926	0.022219109	0.999959728	-2.975398926
EML1	-1.23809799	3.321489787	-3.219720094	0.022341859	0.999959728	-2.979294034
SCGB2A2	1.189834526	2.132018923	3.217986731	0.022386098	0.999959728	-2.980693115
ITLN1	-2.278343316	3.320923428	-3.217063202	0.022409708	0.999959728	-2.981438793
CDH7	-1.885894022	2.406737707	-3.212939181	0.022515482	0.999959728	-2.984770781
B3GNT9	-1.043495144	4.640411441	-3.211341005	0.022556622	0.999959728	-2.986062968
PLCB1	-2.463252307	5.525384524	-3.205198689	0.022715525	0.999959728	-2.99103419
GALNT9	-1.623258237	3.389312884	-3.202844097	0.022776771	0.999959728	-2.992941927
NKAIN2	-1.224635766	3.083836761	-3.202742533	0.022779417	0.999959728	-2.993024241
LOC101927051	-1.416859364	2.185883771	-3.199662169	0.022859832	0.999959728	-2.99552181
C16orf95	1.644778341	2.880690776	3.199397215	0.022866763	0.999959728	-2.995736727
LOC286177	2.105176712	1.747769771	3.193704419	0.023016266	0.999959728	-3.000357943
BAIAP3	-1.030602438	4.228625099	-3.188269019	0.023160031	0.999959728	-3.004776469
FZD2	1.116970291	3.314122282	3.181655837	0.023336307	0.999959728	-3.010160673
ZNF252P-AS1	-1.526642143	2.543808553	-3.175895038	0.023491087	0.999959728	-3.014858265
SMPDL3B	-1.482470802	4.132838427	-3.172429239	0.02358476	0.999959728	-3.017687725
ACHE	-1.354304774	2.950513395	-3.17068306	0.023632113	0.999959728	-3.019114236
RAET1E	-1.627252871	2.587259413	-3.170209039	0.023644986	0.999959728	-3.019501588
PLSCR4	1.038491991	1.312494765	3.167497504	0.023718774	0.999959728	-3.021718244
TGFBI	-1.130573971	5.637300654	-3.160333241	0.023914976	0.999959728	-3.02758227
TBX3	1.090846963	3.495048202	3.159454352	0.02393917	0.999959728	-3.028302379
LOC100506083	2.377497424	2.002314609	3.157439744	0.023994732	0.999959728	-3.029953632
B3GNT3	-1.438766818	3.085093886	-3.154402105	0.024078782	0.999959728	-3.032444984
CTNNA2	-1.667084421	1.835862759	-3.15138691	0.024162536	0.999959728	-3.03491981
PTX3	-2.093728723	2.406636749	-3.142475246	0.024411991	0.999959728	-3.042245328
HTR3B	-1.647282107	2.573361664	-3.136344682	0.024585269	0.999959728	-3.047294245
KRT6A	-1.830842863	2.717351784	-3.1353019	0.024614879	0.999959728	-3.048153814
MEG3	1.197154168	3.950638451	3.135161133	0.02461888	0.999959728	-3.048269866
ANKAR	2.468003352	2.672162705	3.134907144	0.024626099	0.999959728	-3.048479271
DZIP1	1.784216368	2.563209068	3.134834087	0.024628176	0.999959728	-3.048539507
DENND2A	-1.015594561	2.70611944	-3.130858326	0.024741505	0.999959728	-3.051819178
PCDHB12	1.759891115	2.537053409	3.127435936	0.024839527	0.999959728	-3.054644971
PPEF2	1.388792047	2.230824697	3.121895537	0.024999133	0.999959728	-3.059224666
GFRA2	-1.248658309	3.411671582	-3.117314366	0.025131972	0.999959728	-3.063016232
AWAT1	1.330051906	1.947344145	3.117188895	0.025135622	0.999959728	-3.063120138
HRG	-1.242724353	3.266432943	-3.116501497	0.025155625	0.999959728	-3.063689447
OTUB2	1.052873458	3.732671959	3.116452637	0.025157048	0.999959728	-3.063729916
RNF165	1.840590027	3.390246818	3.116147011	0.025165948	0.999959728	-3.063983073
PTENP1	1.600659524	3.04395006	3.105781661	0.025469887	0.999959728	-3.072580271
GNLY	-4.077418079	6.214942428	-3.094496463	0.025805469	0.999959728	-3.08196549
SLC17A3	2.039248545	2.943287683	3.084240056	0.026114743	0.999959728	-3.090517777
KIAA0895L	-2.061771809	3.698830109	-3.079616079	0.026255526	0.999959728	-3.09438052
CLU	-1.904256101	3.446860525	-3.078952454	0.026275801	0.999959728	-3.094935254
CA14	1.430780033	3.451012361	3.076749726	0.026343221	0.999959728	-3.09677719
MUCL3	1.753060938	3.148897722	3.075597205	0.026378574	0.999959728	-3.097741332
SLC6A8	-1.367929259	4.030181947	-3.069186623	0.026576184	0.999959728	-3.103109063
SLC2A10	1.321602063	1.32536466	3.067891411	0.02661631	0.999959728	-3.104194595
CHRDL1	1.601883484	2.586694268	3.06744349	0.026630202	0.999959728	-3.104570083
LINC00700	-1.266222372	3.320203715	-3.060339203	0.026851628	0.999959728	-3.110531011
SUGT1P1	-1.421973497	2.03861249	-3.052518509	0.027097758	0.999959728	-3.117104963
EFHC2	-1.526203911	4.260598673	-3.041992773	0.027432998	0.999959728	-3.125972416
ZNF750	-1.246004009	2.173006944	-3.03856478	0.027543174	0.999959728	-3.128865214
EGFLAM-AS2	1.009542728	2.606460739	3.038520343	0.027544605	0.999959728	-3.12890273
NES	1.914427725	2.82861141	3.038048621	0.027559806	0.999959728	-3.129300995
LINC02119	-1.337693253	2.653496541	-3.024064637	0.028014689	0.999959728	-3.141127961
FOXP3	3.590276468	4.531554807	3.022954581	0.028051155	0.999959728	-3.142068493
GAB1	1.657734714	3.487772279	3.021090672	0.028112503	0.999959728	-3.143648315
TC2N	-1.040059607	8.563113545	-3.020222667	0.028141124	0.999959728	-3.144384265
FAM99B	1.153475315	1.339263938	3.015532879	0.02829632	0.999959728	-3.148363204
ESM1	-1.360474399	3.975044039	-3.012752676	0.028388773	0.999959728	-3.150724108
LGR4	1.147467047	3.96963839	3.011655119	0.028425364	0.999959728	-3.151656566
WDR86	-1.294039424	3.046834312	-3.010790823	0.028454215	0.999959728	-3.152391023
LOC221946	1.89446795	3.900097086	3.009010975	0.028513731	0.999959728	-3.15390397
FOXN4	-1.512494054	4.569735912	-3.008477416	0.028531599	0.999959728	-3.154357643
ALDH2	-1.154070892	6.320190931	-3.007539076	0.028563054	0.999959728	-3.155155632
NELL2	-4.099596889	8.150363354	-3.001416596	0.028769238	0.999959728	-3.160366723
TMCC3	-2.150914657	3.764224905	-3.000943322	0.028785245	0.999959728	-3.160769861
UGT3A1	-1.104030339	3.5754711	-2.997928741	0.028887437	0.999959728	-3.163338767
STAB2	1.901350712	3.144926048	2.997666679	0.028896339	0.999959728	-3.163562172
LOC100272217	-2.021714397	2.722605195	-2.995560336	0.028968006	0.999959728	-3.165358315
MGC27382	-1.951066225	1.855540691	-2.991358286	0.02911157	0.999959728	-3.168944207
LOC100286922	-1.460945665	2.219222787	-2.984839903	0.029335838	0.999959728	-3.174513832
ERC2-IT1	1.721325237	2.140847422	2.984393631	0.029351263	0.999959728	-3.174895462
COL26A1	-1.558628057	2.815067835	-2.979285356	0.029528461	0.999959728	-3.179266667
RAB42	-2.534553769	3.312642938	-2.976135326	0.029638324	0.999959728	-3.1819648
HRCT1	-1.748712059	2.987549386	-2.975843553	0.029648523	0.999959728	-3.182214816
ESS2	1.46593272	4.078241566	2.96696828	0.02996063	0.999959728	-3.189828113
PTH2R	1.707747465	2.690046	2.966280818	0.029984957	0.999959728	-3.190418485
LINC01214	1.458994548	1.698557081	2.960516295	0.030189811	0.999959728	-3.195372619
LGALS14	-1.735096778	3.446389938	-2.958887915	0.03024796	0.999959728	-3.196773286
GRB10	-2.15924796	5.955859305	-2.95807803	0.030276927	0.999959728	-3.197470114
ADGRE1	-1.576942202	6.073558747	-2.957058784	0.030313425	0.999959728	-3.198347264
CCL26	1.823968479	1.582955038	2.955934293	0.03035375	0.999959728	-3.199315228
TLDC2	1.765099835	2.520719289	2.951613665	0.030509242	0.999959728	-3.203036789
ENTPD2	1.177479813	2.082248279	2.950680178	0.030542953	0.999959728	-3.203841336
KIAA0408	-1.597609479	2.372981288	-2.948909682	0.030607004	0.999959728	-3.205367758
COL4A5	1.32209704	2.610310174	2.948217354	0.030632091	0.999959728	-3.205964815
CCDC144NL-AS1	-1.286388382	2.381560049	-2.945454735	0.030732423	0.999959728	-3.208348224
NAT8B	2.155322495	2.479384427	2.934953403	0.031117147	0.999959728	-3.217422005
OR8G1	-1.711135134	2.218537979	-2.934279673	0.031142011	0.999959728	-3.218004898
FOXD4	1.126019189	3.066037281	2.934112429	0.031148187	0.999959728	-3.218149608
TSPO2	1.72159396	3.103878954	2.933516101	0.031170218	0.999959728	-3.218665631
TLR3	-1.947400483	4.5452044	-2.93144299	0.031246942	0.999959728	-3.220460117
OR8D2	1.99093834	2.651572677	2.927973127	0.031375829	0.999959728	-3.223465548
DMGDH	-1.351630758	2.302770521	-2.925080602	0.03148372	0.999959728	-3.225972748
PTPRM	-1.257634719	7.058178749	-2.924247906	0.031514856	0.999959728	-3.226694825
SYCP1	1.926847283	2.627362304	2.922852828	0.031567097	0.999959728	-3.227904885
JPH3	1.472559646	3.720379843	2.920105885	0.031670241	0.999959728	-3.230288653
LARP6	1.077791383	3.999120113	2.917934727	0.03175203	0.999959728	-3.232173821
SUN5	-1.264807893	5.315069892	-2.910531757	0.032032667	0.999959728	-3.238608689
MATN2	-1.218768308	3.798477176	-2.909007666	0.032090784	0.999959728	-3.23993482
LOC101928107	-1.436533074	2.152421845	-2.906020903	0.032205015	0.999959728	-3.242534974
AGBL3	-2.031430972	4.32231899	-2.905707288	0.032217035	0.999959728	-3.242808097
TPD52	-1.026534629	7.763236295	-2.904713921	0.032255143	0.999959728	-3.243673334
DLEU7	-1.014571999	1.231960004	-2.903290517	0.032309834	0.999959728	-3.244913482
TNFAIP8L3	-1.639570955	1.839834582	-2.893810979	0.032676696	0.999959728	-3.253182783
LZTS1	-2.368096487	4.295613351	-2.893636723	0.032683483	0.999959728	-3.253334958
LOC105370832	2.005275655	2.026719045	2.89112041	0.032781661	0.999959728	-3.255533083
ADAMTS10	-1.587515751	5.086967856	-2.888330537	0.032890893	0.999959728	-3.257971635
TGM7	1.294145394	1.670263819	2.886679474	0.032955728	0.999959728	-3.259415507
LOC101928009	-1.435851855	2.997380527	-2.88618291	0.032975254	0.999959728	-3.259849862
SECTM1	-1.220879992	5.220630583	-2.886080692	0.032979276	0.999959728	-3.25993928
KLK13	1.470023579	3.995258109	2.885889931	0.032986781	0.999959728	-3.26010616
LIPF	-1.094869389	2.502701623	-2.88411179	0.033056837	0.999959728	-3.261662039
KIR2DS2	-1.162148089	1.813165723	-2.880881445	0.033184528	0.999959728	-3.264490192
LOC283140	-1.145656862	5.375111959	-2.878877625	0.033264011	0.999959728	-3.266245559
LINC00189	1.073013938	1.29254809	2.877240735	0.033329095	0.999959728	-3.267680076
RTKN2	2.532241339	6.61894771	2.875233298	0.033409105	0.999959728	-3.269440047
LOC101928269	1.074720616	4.085131979	2.87222983	0.03352921	0.999959728	-3.27207474
CETN1	-1.391499554	2.784851688	-2.87126585	0.03356786	0.999959728	-3.272920734
SSC5D	1.555235697	2.865027121	2.870475863	0.03359957	0.999959728	-3.273614167
C5orf49	-1.705465844	1.908483497	-2.866751622	0.033749509	0.999959728	-3.27688487
UROC1	-1.597450702	3.515623177	-2.863943674	0.033863047	0.999959728	-3.279352661
TMEM59L	1.184660963	2.074549715	2.863865301	0.033866222	0.999959728	-3.279421561
CD244	-1.043617755	5.056547014	-2.863258244	0.033890826	0.999959728	-3.279955291
SYTL5	1.42018414	1.366337326	2.8622048	0.033933569	0.999959728	-3.280881659
LOC105373150	-1.229708883	3.002798157	-2.859521163	0.034042726	0.999959728	-3.28324255
SH3BGR	-2.220089066	2.866563517	-2.849672274	0.034446666	0.999959728	-3.291919014
LINC00654	-1.621819596	3.457496339	-2.848109403	0.034511251	0.999959728	-3.293297576
CACNG1	1.420528098	3.701494314	2.844701075	0.034652562	0.999959728	-3.296305609
LAMP5	-1.829106684	2.585113321	-2.843987777	0.034682217	0.999959728	-3.296935418
DEFB121	-1.289518938	1.866759372	-2.840746806	0.03481731	0.999959728	-3.299798293
FRRS1L	-1.11225377	3.237079318	-2.8362638	0.035005133	0.999959728	-3.303761666
LINC00113	1.682314754	2.449479232	2.835133266	0.035052675	0.999959728	-3.304761772
CSN1S1	-1.150142595	1.958717544	-2.834872739	0.035063641	0.999959728	-3.304992278
CD1A	-1.262164382	3.14450451	-2.834645976	0.035073189	0.999959728	-3.305192921
CAVIN4	-1.590697675	1.867193213	-2.829991578	0.035269799	0.999959728	-3.309313398
ANOS1	-1.145043773	3.874667148	-2.827830814	0.035361486	0.999959728	-3.311227719
ASPHD1	-1.559094089	3.804218401	-2.826650854	0.035411666	0.999959728	-3.31227348
FFAR1	1.578610602	2.094346918	2.824862461	0.035487871	0.999959728	-3.313858991
AHSP	1.131104152	2.496365903	2.822164472	0.035603176	0.999959728	-3.316252076
TSSK4	-1.361863241	2.901050806	-2.821288671	0.035640695	0.999959728	-3.317029204
MED24	-1.65860508	2.938718488	-2.820541412	0.035672741	0.999959728	-3.317692388
ZNF236-DT	-1.611176193	2.735726148	-2.819100184	0.035734638	0.999959728	-3.318971767
NEFL	-2.351560325	5.383604674	-2.81626694	0.035856664	0.999959728	-3.321488006
LINC02537	-1.774170474	3.381287045	-2.813766757	0.035964728	0.999959728	-3.323709734
RALYL	-1.451363096	2.711344422	-2.811904039	0.036045472	0.999959728	-3.325365775
C5orf64-AS1	-1.646769456	1.824982723	-2.810356882	0.036112689	0.999959728	-3.326741774
LOC101928251	-1.489473614	2.716144958	-2.806449089	0.036283082	0.999959728	-3.330219306
MCMDC2	-1.153240126	2.272558755	-2.803943734	0.03639279	0.999959728	-3.332450355
ARL11	-1.739854924	2.459929947	-2.800185543	0.036558045	0.999959728	-3.335799323
LOC100507291	-1.187122097	2.754635295	-2.800026526	0.036565055	0.999959728	-3.335941084
LINC02555	-1.683727584	2.598721089	-2.798489933	0.036632875	0.999959728	-3.337311186
MIR924HG	-1.452106347	1.941394987	-2.795797134	0.036752059	0.999959728	-3.339713307
CNIH3	-1.479030412	3.005032038	-2.794419347	0.036813206	0.999959728	-3.340942901
RNF183	1.230789768	4.221236876	2.792929786	0.036879439	0.999959728	-3.342272657
ACOT12	1.351625279	2.179076668	2.791594345	0.036938931	0.999959728	-3.343465186
CSHL1	-1.730695376	2.228924595	-2.790991284	0.036965831	0.999959728	-3.344003822
SLC25A47	1.662763421	2.331936907	2.790783909	0.036975086	0.999959728	-3.344189059
ANG	-1.851688764	3.058576433	-2.787307877	0.037130602	0.999959728	-3.347295236
DNASE1L3	-1.08133549	3.956638569	-2.786809091	0.037152976	0.999959728	-3.34774114
TMEM201	1.153009138	5.769752649	2.786478487	0.037167814	0.999959728	-3.348036719
ERVH-6	-1.379582112	6.935064843	-2.780388889	0.037442301	0.999959728	-3.353484879
STPG2	-1.859698276	2.589735385	-2.778244359	0.037539496	0.999959728	-3.355405196
LOC654780	-2.016583817	4.518163428	-2.774917799	0.037690813	0.999959728	-3.358385687
GLYATL2	1.353932434	3.224558573	2.772715849	0.037791343	0.999959728	-3.360359716
CD40LG	-1.517138469	6.087151552	-2.769539093	0.037936898	0.999959728	-3.363209268
RPS6KA6	-1.392104833	2.910599234	-2.769507307	0.037938358	0.999959728	-3.36323779
CATSPERG	1.486509349	2.190991645	2.766580447	0.038073015	0.999959728	-3.365864892
LINC00930	-1.536734563	3.563183771	-2.76436207	0.038175427	0.999959728	-3.367857149
MCOLN3	-1.697559775	4.129263229	-2.763195034	0.038229425	0.999959728	-3.368905601
SLC37A2	1.474459851	2.468988788	2.762371222	0.038267593	0.999959728	-3.369645859
LINC01658	1.590143022	3.425620254	2.760218457	0.038367531	0.999959728	-3.371580887
DICER1-AS1	-1.084368766	4.141276079	-2.757909461	0.03847504	0.999959728	-3.373657315
GPR55	1.563173778	4.278102402	2.755955255	0.038566289	0.999959728	-3.375415471
TBC1D8B	-1.831204985	3.424961176	-2.755252747	0.03859915	0.999959728	-3.376047678
TP53TG3HP	-1.676786528	3.018463542	-2.75522216	0.038600581	0.999959728	-3.376075206
MTUS1	-2.803859384	5.555837516	-2.751922013	0.038755368	0.999959728	-3.37904636
NEO1	-1.360494216	5.385500573	-2.751718964	0.038764914	0.999959728	-3.379229234
CNRIP1	1.126795151	1.699232456	2.746168074	0.03902688	0.999959728	-3.384231573
PKDREJ	1.069099605	1.664807272	2.745195719	0.039072969	0.999959728	-3.385108433
HMX1	-1.682097165	3.183007897	-2.742740732	0.0391896	0.999959728	-3.387323099
RHOU	-1.714600883	6.163257033	-2.741781532	0.039235273	0.999959728	-3.388188709
IL17A	1.73334062	2.412414885	2.739738482	0.03933275	0.999959728	-3.390032989
TYRP1	-1.37241693	1.886711923	-2.734060724	0.039605043	0.999959728	-3.39516244
TSHZ2	-1.636146628	6.349369294	-2.725306266	0.040028954	0.999959728	-3.403083228
GAS2L1	2.228545314	2.948186671	2.720881517	0.040245103	0.999959728	-3.407092025
OR5H1	-1.41118492	1.85882544	-2.720509583	0.04026333	0.999959728	-3.407429161
TRIM72	-1.207501702	4.142188433	-2.720487695	0.040264403	0.999959728	-3.407449002
SYT3	1.717435648	2.433052493	2.715499668	0.040509735	0.999959728	-3.411972833
PLA2G4E-AS1	1.293096802	1.823305514	2.714950293	0.040536855	0.999959728	-3.412471363
TDRD9	-1.543386634	2.987631233	-2.714582567	0.04055502	0.999959728	-3.412805087
PF4	-2.014216593	4.568383578	-2.711507674	0.040707259	0.999959728	-3.415596632
COL15A1	-1.22909288	2.488551868	-2.711403632	0.040712421	0.999959728	-3.415691117
LOC401442	-1.458536528	2.808566869	-2.710292849	0.040767578	0.999959728	-3.416699993
ODAM	-1.547179428	2.279820176	-2.7099914	0.040782561	0.999959728	-3.416973825
CCDC189	-1.84766686	2.531692073	-2.709834261	0.040790373	0.999959728	-3.417116574
LOC101929705	-1.134891612	3.066150293	-2.706208119	0.040971115	0.999959728	-3.420411926
CTSL	-1.288085217	5.916898364	-2.705506438	0.041006191	0.999959728	-3.421049876
GRM1	-2.085018644	3.672342425	-2.701219524	0.041221203	0.999959728	-3.424949389
MPO	-1.386974956	2.916042743	-2.699501675	0.041307709	0.999959728	-3.426512945
PRKD1	1.79524919	2.140506424	2.691927562	0.041691501	0.999959728	-3.433413203
RNF180	1.728060922	1.966349721	2.691242617	0.0417264	0.999959728	-3.434037727
BHLHE41	1.313987521	3.45673881	2.687649883	0.041909982	0.999959728	-3.437314932
AMER3	-1.36321742	2.718423344	-2.687620397	0.041911493	0.999959728	-3.437341838
LINC00271	-1.808581218	1.626015228	-2.687471563	0.041919117	0.999959728	-3.437477652
NKAIN3	-1.687415001	2.802240842	-2.68068285	0.042268511	0.999959728	-3.443676781
RPRM	2.114789143	4.180004913	2.67641516	0.042489788	0.999959728	-3.447578112
IQCF4	1.285737469	0.982032017	2.67609996	0.042506181	0.999959728	-3.447866385
NALCN-AS1	-1.210073451	1.990198494	-2.675764186	0.042523652	0.999959728	-3.448173493
EGLN3	-1.733675454	4.69650367	-2.66838436	0.042909625	0.999959728	-3.454928436
FTHL17	-1.451024149	2.905246892	-2.665849569	0.043043081	0.999959728	-3.457250861
CCKAR	-1.567269155	3.663010824	-2.665744633	0.043048616	0.999959728	-3.457347029
OR4D1	1.609594035	2.260484576	2.662806802	0.043203882	0.999959728	-3.460040228
PLEK2	-1.637888473	4.756705674	-2.662639292	0.043212753	0.999959728	-3.460193835
NALCN	1.356270632	2.902999947	2.662288211	0.043231353	0.999959728	-3.460515797
DHH	1.296403023	2.226605258	2.661590375	0.04326835	0.999959728	-3.461155817
ZBED9	1.386180696	2.261938702	2.66053457	0.04332439	0.999959728	-3.462124314
CDY1	-1.395487971	2.169651563	-2.659740369	0.043366598	0.999959728	-3.462852972
LOC101928475	-1.516222174	1.275074658	-2.657917081	0.043463666	0.999959728	-3.464526217
LOC541472	-1.167256517	3.368209721	-2.657675035	0.04347657	0.999959728	-3.464748389
FOXA2	1.953593319	3.396778469	2.657341344	0.043494366	0.999959728	-3.465054699
CTAG2	1.578906386	2.8249109	2.653148818	0.043718643	0.999959728	-3.468904899
C1orf162	-1.473490651	7.849547396	-2.646991074	0.044050344	0.999959728	-3.474565544
LOC100133920	1.192240058	3.286608348	2.644167598	0.044203356	0.999959728	-3.477163345
LOC102724880	-2.062437764	2.909788987	-2.642144819	0.044313333	0.999959728	-3.479025318
MRGPRX4	-1.206639387	2.73883537	-2.641674119	0.044338967	0.999959728	-3.479458703
LOC101927482	-2.763664585	3.739920558	-2.640475639	0.04440431	0.999959728	-3.480562349
ADAM6	1.700237536	3.651585253	2.640189774	0.044419911	0.999959728	-3.480825632
LINC01512	1.274810724	3.074147341	2.638865068	0.044492286	0.999959728	-3.482045879
VNN1	1.545484492	2.307011377	2.638153143	0.044531235	0.999959728	-3.482701795
ZBTB46	1.324310701	3.574787174	2.637903607	0.044544896	0.999959728	-3.48293172
CPS1-IT1	1.681026783	2.40071118	2.63046221	0.044954385	0.999959728	-3.489793364
LINC02535	-1.423961419	3.703379447	-2.627997679	0.045090908	0.999959728	-3.492068038
LINC02026	-1.561592895	2.027825226	-2.625471505	0.045231317	0.999959728	-3.494400716
GAPT	-1.822147979	2.656788172	-2.616807165	0.045716531	0.999959728	-3.502409899
HIST1H2AE	2.224206595	2.650032073	2.605993421	0.046330097	0.999959728	-3.512424344
SYTL2	-1.954109285	8.137782594	-2.605119983	0.046380046	0.999959728	-3.513234109
FZD1	-1.009318129	3.734597668	-2.604094138	0.046438786	0.999959728	-3.514185339
HIST1H2BO	1.940126874	1.659899905	2.603912406	0.0464492	0.999959728	-3.514353872
LINC00924	1.069053216	2.996275892	2.601340428	0.046596863	0.999959728	-3.51673966
C2CD4C	-1.136754892	3.231499782	-2.599402231	0.046708478	0.999959728	-3.518538303
FRY	-1.504302803	7.673816424	-2.59868254	0.046749997	0.999959728	-3.51920634
LINC01917	1.665263406	1.863763659	2.597693795	0.046807103	0.999959728	-3.520124266
CCL23	1.955706278	2.243891576	2.589420683	0.047287917	0.999959728	-3.527811415
PDZD3	-1.757835575	2.510338201	-2.586988965	0.047430264	0.999959728	-3.530073136
LOC400940	1.019738044	2.809720033	2.585066467	0.047543132	0.999959728	-3.531861953
AQP6	-1.022240013	4.2529456	-2.583652654	0.047626323	0.999959728	-3.533177859
TRIM2	-1.320686642	4.548053059	-2.58039258	0.047818755	0.999959728	-3.536213473
ACTRT3	1.417097345	3.037679064	2.57861848	0.04792383	0.999959728	-3.537866186
ABCB1	-1.340223051	4.339234917	-2.578082904	0.0479556	0.999959728	-3.538365222
TMEM190	1.026688494	2.112414832	2.577850702	0.047969381	0.999959728	-3.538581597
GUSBP1	-1.19514242	2.289666424	-2.57595217	0.048082221	0.999959728	-3.540351069
LINC02433	1.007305405	2.021098916	2.574652553	0.04815963	0.999959728	-3.541562693
SLC12A5	1.649807952	2.662694906	2.5713855	0.048354827	0.999959728	-3.544609809
SLC7A3	-1.423196963	3.371613228	-2.57121521	0.048365025	0.999959728	-3.544768684
PDZD4	-1.989152789	3.299398152	-2.570817573	0.048388847	0.999959728	-3.545139687
IPO11	-2.165510756	3.764728899	-2.569829614	0.048448089	0.999959728	-3.546061589
EPYC	-1.793351695	1.480548625	-2.56966314	0.048458079	0.999959728	-3.546216948
HOPX	-2.917210935	5.889685334	-2.568821007	0.048508651	0.999959728	-3.547002927
ATP8B4	1.102998562	2.351292547	2.568616823	0.048520921	0.999959728	-3.547193514
ZEB2	-2.432190599	4.463187428	-2.566492214	0.048648798	0.999959728	-3.54917706
GJB6	2.842550145	5.133929667	2.564292092	0.048781606	0.999959728	-3.551231907
CNTD1	-1.300304492	2.417840042	-2.564084495	0.048794158	0.999959728	-3.551425838
EFNB1	-1.434609816	2.445656759	-2.563671024	0.048819168	0.999959728	-3.551812113
SSH3	-1.378472604	5.449823226	-2.563642837	0.048820874	0.999959728	-3.551838448
F9	-1.688569408	2.953365246	-2.562912187	0.048865104	0.999959728	-3.552521113
FZD9	1.020693305	1.548770078	2.560069777	0.049037589	0.999959728	-3.555177704
ADGRL2	1.270599494	1.758405601	2.558593371	0.049127442	0.999959728	-3.556558129
AGXT	-1.572839242	2.367542093	-2.558402065	0.049139097	0.999959728	-3.556737024
MMP27	-1.9207453	3.098154194	-2.558142064	0.049154943	0.999959728	-3.556980168
MPP3	-1.635366505	3.892285786	-2.554857574	0.0493556	0.999959728	-3.560052691
CCDC154	1.307755391	1.985181319	2.552144014	0.049522048	0.999959728	-3.56259249
KCNN2	-1.47422226	2.096490691	-2.549098873	0.049709563	0.999959728	-3.5654441
CX3CR1	-2.960375856	7.444343957	-2.548599327	0.049740397	0.999959728	-3.565912046
C22orf15	-1.320315523	4.331623404	-2.54846625	0.049748615	0.999959728	-3.566036712
