# Supplementary material for: Identification and Validation of 17-lncRNA Related to Regulatory T Cell Heterogeneity as a Prognostic Signature for Head and Neck Squamous Cell Carcinoma
Source: Front Immunol. 2021 Nov 22;12:782216. doi: 10.3389/fimmu.2021.782216 (PMC8645855; doi:10.3389/fimmu.2021.782216)
Supplement: Supplementary file 2 [file DataSheet_2.csv]

Category	Term	Count	%	PValue	Genes	List Total	Pop Hits	Pop Total	Fold Enrichment	Bonferroni	Benjamini	FDR
GOTERM_MF_DIRECT	GO:0005509~calcium ion binding	44	9.67032967	2.70E-09	RYR2, TENM2, DHH, PCDH11X, STAB2, PKD2L1, C2CD4C, PCDH19, CDH7, ADGRE1, TRPM2, PPP3R2, MMP27, ME1, OIT3, TBC1D8B, TPD52, SYT3, PLA2G12B, JAG1, MMP1, PKDREJ, PCDHB12, TC2N, SYTL5, NPNT, EML1, SYT8, MMP10, SYTL2, NELL2, CPS1, MMP16, MYL2, PLSCR4, S100A5, FKBP9, EFHC2, PLCB1, PPEF2, DNASE1L3, DSC3, MATN2, ADGRL3	374	717	16881	2.769874477	1.42E-06	1.42E-06	1.42E-06
GOTERM_CC_DIRECT	GO:0005887~integral component of plasma membrane	66	14.50549451	2.25E-08	TENM1, GABRB1, TENM2, PCDH11X, CHRM5, MPL, STAB2, AQP6, PTPRM, ADRA1B, FCAR, GRM1, ADGRE1, GJA1, CYSLTR1, CCKAR, BOC, GPR171, FFAR4, BDKRB1, FFAR1, MRGPRX4, NEO1, CD34, TRPC5, SEMA6A, UGT1A1, SLC2A10, PTH2R, HTR3B, ADCY9, MMP16, CCKBR, CEACAM4, TYRO3, B3GNT3, PRKD1, TLR3, CX3CR1, GYPE, CD1A, SLC7A3, EFNB1, TRPM2, CD19, ADAM23, SLC17A2, RHBG, SLC17A3, MPP3, JAG1, CD72, SLC12A5, KCNJ11, P2RY14, FZD…	410	1415	18224	2.073229337	6.54E-06	6.54E-06	6.45E-06
GOTERM_CC_DIRECT	GO:0005578~proteinaceous extracellular matrix	21	4.615384615	2.94E-06	COL26A1, WNT10A, COL15A1, MMP1, OMD, NPNT, ADAMTS10, WISP1, HAPLN1, MMP10, ADAMTSL5, MMP16, LOX, CHL1, EPYC, ANOS1, COL4A5, TGFBI, CTHRC1, MATN2, TECTA	410	268	18224	3.482926829	8.55E-04	4.28E-04	4.22E-04
GOTERM_CC_DIRECT	GO:0005886~plasma membrane	131	28.79120879	1.00E-05	RAB3B, CHRM5, PCDH11X, MPL, PKD2L1, GPR62, RXFP1, CDH7, LAMP5, CYSLTR1, GJA1, BAIAP2L2, FRRS1L, PLAU, GRB10, ENPP6, CA14, TECTA, ENTPD2, CD300A, MTUS1, OR2L2, ANK3, TC2N, SYTL5, SYTL2, ADCY9, ANOS1, PRKD1, DSC3, ABCB1, DHH, GYPE, OR2K2, C2CD4C, PCDH19, NALCN, CD1A, ADGRG3, NKAIN2, TRPM2, EFNB1, DPP6, KCNV2, NKAIN3, CD19, KCNN2, TAC1, FZD1, ATP8B4, SYT3, CARMIL3, JAG1, FZD2, ABCA3, FZD6, FZD9, CYB…	410	4121	18224	1.412955652	0.00291554	9.73E-04	9.60E-04
GOTERM_BP_DIRECT	GO:0007155~cell adhesion	27	5.934065934	1.64E-05	CX3CR1, ACHE, COL15A1, STAB2, WISP1, HAPLN1, ADGRE1, EFNB1, ISLR, PDZD2, IBSP, CHL1, BOC, ADAM23, CTNNA2, NEO1, CD34, CD72, CD300A, OMD, PCDHB12, GP9, TYRO3, ANOS1, CNTN2, TGFBI, DSC3	379	459	16792	2.60623933	0.028119729	0.028505996	0.028489566
GOTERM_CC_DIRECT	GO:0005576~extracellular region	63	13.84615385	1.81E-05	ACHE, TENM1, CLU, CHRDL1, FCAR, HAPLN1, AADACL2, LIPF, FGF5, PRB4, ESM1, ISLR, ADAMTSL5, IBSP, PLAU, CTSL, ENPP6, FAM19A4, PLA2G12B, MUCL1, MMP1, FGG, OMD, RNASE6, NPNT, MMP10, LOX, ZPBP2, ANOS1, COL4A5, ANG, WFDC10B, DNASE1L3, DSC3, COL15A1, ITIH3, HTRA3, AOAH, NTS, PDZD2, ADAM23, TAC1, HCRT, COL26A1, WNT10A, CCL23, JAG1, ODAM, HIST1H4L, KLK13, MAPK15, NELL2, IGSF10, CXCL11, RAET1E, PTX3, CSPG4,…	410	1610	18224	1.739300106	0.005250352	0.001316034	0.001297944
GOTERM_CC_DIRECT	GO:0016021~integral component of membrane	155	34.06593407	2.34E-05	GALNT14, DENND5B, TMEM200A, PCDH11X, MPL, AQP6, PKD2L1, GPR62, RXFP1, CDH7, LAMP5, AADACL2, FRRS1L, GPR171, CA14, SLC25A47, SCARA3, ENTPD2, SEMA6A, CD300A, OR2L2, FRMD5, ADCY9, ASPHD1, TYRO3, IDO2, DSC3, ABCB1, GYPE, RNF180, TMEM59L, OR2K2, PCDH19, NALCN, CD1A, ADGRG3, NKAIN2, TRPM2, DPP6, KCNV2, NKAIN3, CD19, UGT3A1, KCNN2, FZD1, ANKRD29, ATP8B4, SYT3, SLC37A2, TMEM132E, JAG1, FZD2, ABCA6, ABCA3…	410	5163	18224	1.334410416	0.006785929	0.001361796	0.001343077
GOTERM_BP_DIRECT	GO:0007267~cell-cell signaling	17	3.736263736	2.17E-04	FZD1, CCL23, TFAP2C, DHH, ADRA1B, WISP1, FGF5, EFNB1, CXCL11, GJA1, GJB1, LTA, PGR, TAC1, IL17C, CCL26, IL17A	379	254	16792	2.965366796	0.313549584	0.187981913	0.187873566
GOTERM_CC_DIRECT	GO:0031012~extracellular matrix	18	3.956043956	4.01E-04	COL26A1, COL15A1, HIST1H4L, MMP1, TSHZ2, SSC5D, CLU, ADAMTS10, HAPLN1, MMP10, FRAS1, MMP27, ADAMTSL5, MMP16, IBSP, TGFBI, NES, MATN2	410	296	18224	2.702966381	0.11019771	0.019455428	0.019187999
GOTERM_BP_DIRECT	GO:0030574~collagen catabolic process	8	1.758241758	5.71E-04	COL26A1, COL15A1, MMP27, MMP16, MMP1, CTSL, COL4A5, MMP10	379	64	16792	5.538258575	0.629006276	0.330238662	0.330048322
GOTERM_MF_DIRECT	GO:0005262~calcium channel activity	8	1.758241758	8.81E-04	RYR2, TRPM2, MCOLN3, TRPC5, DENND5B, PKDREJ, PKD2L1, MCOLN2	374	70	16881	5.158441558	0.371113542	0.169246209	0.168924448
GOTERM_MF_DIRECT	GO:0030276~clathrin binding	7	1.538461538	9.65E-04	SYT3, TRPC5, C2CD4C, SYTL5, TC2N, SYT8, SYTL2	374	52	16881	6.076048951	0.398292505	0.169246209	0.168924448
GOTERM_BP_DIRECT	GO:0017158~regulation of calcium ion-dependent exocytosis	6	1.318681319	0.001048015	SYT3, C2CD4C, SYTL5, TC2N, SYT8, SYTL2	379	35	16792	7.595326046	0.838024175	0.454576536	0.454314532
GOTERM_BP_DIRECT	GO:0070588~calcium ion transmembrane transport	10	2.197802198	0.001481717	TRPM2, CACNG8, MCOLN3, TRPC5, DENND5B, PKDREJ, PKD2L1, CACNG1, NALCN, MCOLN2	379	119	16792	3.723199042	0.92378287	0.499384539	0.499096709
GOTERM_BP_DIRECT	GO:0048791~calcium ion-regulated exocytosis of neurotransmitter	6	1.318681319	0.001726978	SYT3, C2CD4C, SYTL5, TC2N, SYT8, SYTL2	379	39	16792	6.816318246	0.950244087	0.499384539	0.499096709
KEGG_PATHWAY	hsa04911:Insulin secretion	8	1.758241758	0.002616353	RYR2, ADCY9, CCKAR, KCNJ11, FXYD2, KCNN2, FFAR1, PLCB1	153	85	6879	4.23160323	0.414000016	0.264466092	0.263176014
GOTERM_BP_DIRECT	GO:0001878~response to yeast	4	0.879120879	0.002736241	ANG, PTX3, TAC1, MPO	379	13	16792	13.63263649	0.991405429	0.678196807	0.677805916
GOTERM_MF_DIRECT	GO:0008201~heparin binding	11	2.417582418	0.002985058	TENM1, CCL23, CXCL11, ADAMTSL5, EPYC, ANOS1, ANG, HRG, MPO, WISP1, PF4	374	160	16881	3.103125	0.792471922	0.363579927	0.36288871
KEGG_PATHWAY	hsa04261:Adrenergic signaling in cardiomyocytes	10	2.197802198	0.003361862	RYR2, CACNG8, ADCY9, FXYD2, MYL2, CACNG1, ADRA1B, PLCB1, MYH6, MYH7	153	138	6879	3.258027849	0.49690452	0.264466092	0.263176014
GOTERM_CC_DIRECT	GO:0031225~anchored component of membrane	9	1.978021978	0.003965249	ACHE, SYCE1, VNN1, ITLN1, CNTN2, ENPP6, SMPDL3B, GFRA2, TECTA	410	113	18224	3.540168357	0.685314386	0.150364788	0.148297918
GOTERM_CC_DIRECT	GO:0005605~basal lamina	4	0.879120879	0.004176757	ACHE, ENTPD2, COL4A5, ANG	410	15	18224	11.85300813	0.704173334	0.150364788	0.148297918
GOTERM_MF_DIRECT	GO:0030246~carbohydrate binding	12	2.637362637	0.004311664	GALNT14, CD72, CLEC2L, GFPT2, REG1A, ITLN1, CNTN2, KLRD1, CD34, ADGRL2, GALNT9, ADGRL3	374	196	16881	2.763450835	0.896980694	0.363579927	0.36288871
GOTERM_MF_DIRECT	GO:0017147~Wnt-protein binding	5	1.098901099	0.004605199	FZD1, FZD2, FZD6, FZD9, CTHRC1	374	31	16881	7.280058651	0.911780687	0.363579927	0.36288871
GOTERM_CC_DIRECT	GO:0005581~collagen trimer	8	1.758241758	0.004650457	COL26A1, COL15A1, SCARA3, LOX, MMP1, COL4A5, CTHRC1, C1QC	410	92	18224	3.865111347	0.742423773	0.150364788	0.148297918
GOTERM_MF_DIRECT	GO:0008093~cytoskeletal adaptor activity	4	0.879120879	0.004838516	BAIAP2L2, ANK3, GAS2L1, GAS2L2	374	16	16881	11.28409091	0.922014828	0.363579927	0.36288871
GOTERM_BP_DIRECT	GO:2000311~regulation of alpha-amino-3-hydroxy-5-methyl-4-isoxazole propionate selective glutamate receptor activity	4	0.879120879	0.005096086	CACNG8, MAPK8IP2, CNIH3, SHANK1	379	16	16792	11.07651715	0.999859377	1	1
KEGG_PATHWAY	hsa04260:Cardiac muscle contraction	7	1.538461538	0.006058897	RYR2, CACNG8, FXYD2, MYL2, CACNG1, MYH6, MYH7	153	75	6879	4.196339869	0.710550583	0.264466092	0.263176014
GOTERM_BP_DIRECT	GO:0035567~non-canonical Wnt signaling pathway	4	0.879120879	0.006085945	FZD1, FZD2, FZD6, FZD9	379	17	16792	10.42495732	0.999975021	1	1
GOTERM_BP_DIRECT	GO:0030193~regulation of blood coagulation	4	0.879120879	0.006085945	STAB2, HRG, TC2N, FOXA2	379	17	16792	10.42495732	0.999975021	1	1
KEGG_PATHWAY	hsa04020:Calcium signaling pathway	11	2.417582418	0.006121772	RYR2, CYSLTR1, ADCY9, CCKAR, PPP3R2, CCKBR, CHRM5, BDKRB1, ADRA1B, PLCB1, GRM1	153	179	6879	2.762953226	0.714261907	0.264466092	0.263176014
GOTERM_BP_DIRECT	GO:0006935~chemotaxis	9	1.978021978	0.006371066	CX3CR1, FOSL1, CCL23, CYSLTR1, CXCL11, PLAU, ANOS1, HRG, CCL26	379	122	16792	3.268480471	0.99998482	1	1
KEGG_PATHWAY	hsa04916:Melanogenesis	8	1.758241758	0.006450392	FZD1, WNT10A, ADCY9, FZD2, FZD6, TYRP1, FZD9, PLCB1	153	100	6879	3.596862745	0.73290273	0.264466092	0.263176014
GOTERM_MF_DIRECT	GO:0005544~calcium-dependent phospholipid binding	6	1.318681319	0.009011001	SYT3, C2CD4C, SYTL5, TC2N, SYT8, SYTL2	374	58	16881	4.669278997	0.99144527	0.592473335	0.59134696
GOTERM_BP_DIRECT	GO:0007411~axon guidance	10	2.197802198	0.009995836	EFNB1, TENM2, SEMA6A, CHL1, BOC, ANOS1, CNTN2, ANK3, NEO1, MATN2	379	159	16792	2.786545195	0.999999973	1	1
GOTERM_BP_DIRECT	GO:0006906~vesicle fusion	6	1.318681319	0.010424662	SYT3, C2CD4C, SYTL5, TC2N, SYT8, SYTL2	379	59	16792	4.505701892	0.999999987	1	1
GOTERM_BP_DIRECT	GO:0007204~positive regulation of cytosolic calcium ion concentration	9	1.978021978	0.01095236	CYSLTR1, TRPC5, GJA1, CCKAR, CCKBR, BDKRB1, ADRA1B, HCRT, TAC1	379	134	16792	2.975780727	0.999999995	1	1
GOTERM_MF_DIRECT	GO:0042813~Wnt-activated receptor activity	4	0.879120879	0.01206669	FZD1, FZD2, FZD6, FZD9	374	22	16881	8.20661157	0.998314485	0.669396163	0.668123546
GOTERM_BP_DIRECT	GO:0006954~inflammatory response	17	3.736263736	0.012158521	CCL23, ODAM, ACOD1, AOAH, CXCL11, VNN1, CD40LG, BDKRB1, PTX3, PRKD1, TAC1, SMPDL3B, IL17C, TLR3, CCL26, PF4, IL17A	379	379	16792	1.987343447	0.999999999	1	1
GOTERM_MF_DIRECT	GO:0004222~metalloendopeptidase activity	8	1.758241758	0.012726163	MMP27, ADAMTSL5, MMP16, MMP1, TSHZ2, ADAM23, ADAMTS10, MMP10	374	113	16881	3.195494771	0.998813706	0.669396163	0.668123546
GOTERM_BP_DIRECT	GO:0072089~stem cell proliferation	3	0.659340659	0.012935984	ABCB1, CD34, NES	379	8	16792	16.61477573	1	1	1
GOTERM_CC_DIRECT	GO:0016324~apical plasma membrane	14	3.076923077	0.014704934	JAG1, ABCB1, FZD6, AQP6, SHROOM3, RAB27B, GJA1, TMEM235, GJB6, MAL2, CSPG4, LZTS1, CD34, SLC17A3	410	291	18224	2.138429302	0.986578667	0.427913573	0.422031599
GOTERM_BP_DIRECT	GO:0030168~platelet activation	8	1.758241758	0.015264153	GP9, ENTPD2, CD40LG, FZD6, FGG, TYRO3, HRG, PF4	379	115	16792	3.082161294	1	1	1
GOTERM_BP_DIRECT	GO:0002244~hematopoietic progenitor cell differentiation	6	1.318681319	0.016395065	SMPD3, PYGO1, ARL11, TMEM190, EML1, HEATR9	379	66	16792	4.027824418	1	1	1
KEGG_PATHWAY	hsa04972:Pancreatic secretion	7	1.538461538	0.016615837	RYR2, ADCY9, PLA2G12B, CCKAR, FXYD2, RAB27B, PLCB1	153	93	6879	3.384145056	0.967225598	0.567707778	0.564938472
GOTERM_MF_DIRECT	GO:0005261~cation channel activity	4	0.879120879	0.017166381	TRPM2, PKD2L1, CALHM3, NALCN	374	25	16881	7.221818182	0.999889215	0.808882512	0.807344713
GOTERM_MF_DIRECT	GO:0043621~protein self-association	5	1.098901099	0.018453593	RYR2, ACHE, TMEM190, CNTN2, AGXT	374	46	16881	4.906126482	0.999944397	0.808882512	0.807344713
GOTERM_BP_DIRECT	GO:0003149~membranous septum morphogenesis	3	0.659340659	0.02018126	FZD1, FZD2, ID2	379	10	16792	13.29182058	1	1	1
GOTERM_CC_DIRECT	GO:0045211~postsynaptic membrane	11	2.417582418	0.021027786	GABRB1, CACNG8, TENM2, CHRM5, ANK3, NSG1, HTR3B, CNIH3, LZTS1, SHANK1, GABRG1	410	211	18224	2.317235002	0.997938533	0.556280516	0.548634049
GOTERM_BP_DIRECT	GO:0007166~cell surface receptor signaling pathway	13	2.857142857	0.021870288	SEMA6A, MPL, PTH2R, ADGRG3, ADGRE1, CYSLTR1, CCKBR, CD19, KLRD1, IL17C, ADGRL2, ADGRL3, IL17A	379	274	16792	2.102112744	1	1	1
GOTERM_BP_DIRECT	GO:0050832~defense response to fungus	4	0.879120879	0.022188139	GNLY, HRG, MPO, IL17A	379	27	16792	6.563862015	1	1	1
GOTERM_MF_DIRECT	GO:0015278~calcium-release channel activity	3	0.659340659	0.023473099	RYR2, TRPM2, JPH3	374	11	16881	12.30991736	0.999996251	0.949757698	0.947952075
GOTERM_BP_DIRECT	GO:0035725~sodium ion transmembrane transport	6	1.318681319	0.024290958	TRPM2, SLC6A8, PKD2L1, NALCN, SLC17A2, SLC17A3	379	73	16792	3.64159468	1	1	1
GOTERM_CC_DIRECT	GO:0030141~secretory granule	6	1.318681319	0.025322215	RAB3B, ANGPTL6, KLK13, RAB27B, HCRT, MPO	410	74	18224	3.603955175	0.999426451	0.614063705	0.605622967
GOTERM_BP_DIRECT	GO:0007275~multicellular organism development	20	4.395604396	0.027600007	WNT10A, FZD2, JAG1, DHH, FZD6, TSHZ2, TDRD9, FZD9, SSC5D, ADRA1B, SPRED3, IGSF10, CATSPERG, ID2, SOHLH2, TDRD12, TSSK4, DZIP1, SPATA19, HMX1	379	521	16792	1.700808775	1	1	1
GOTERM_MF_DIRECT	GO:0019905~syntaxin binding	6	1.318681319	0.027751961	SYT3, C2CD4C, SYTL5, TC2N, SYT8, SYTL2	374	77	16881	3.517119244	0.999999628	1	1
GOTERM_BP_DIRECT	GO:0006816~calcium ion transport	6	1.318681319	0.028311081	RYR2, TRPM2, CYSLTR1, CACNG8, TRPC5, NALCN	379	76	16792	3.497847521	1	1	1
GOTERM_BP_DIRECT	GO:0050710~negative regulation of cytokine secretion	3	0.659340659	0.028735834	FFAR4, FOXP3, LGR4	379	12	16792	11.07651715	1	1	1
GOTERM_BP_DIRECT	GO:0007399~nervous system development	13	2.857142857	0.029699365	TENM1, ACHE, TRPC5, SEMA6A, JAG1, FZD9, PCDHB12, CHRDL1, GFRA2, FGF5, ZEB2, GJB1, MAB21L2	379	287	16792	2.006895093	1	1	1
KEGG_PATHWAY	hsa05217:Basal cell carcinoma	5	1.098901099	0.030856667	FZD1, WNT10A, FZD2, FZD6, FZD9	153	54	6879	4.163035585	0.998328315	0.840183471	0.836085015
GOTERM_BP_DIRECT	GO:0001764~neuron migration	7	1.538461538	0.031336157	GJA1, SEMA6A, CCKAR, CHL1, CNTN2, MATN2, ADGRL3	379	105	16792	2.953737907	1	1	1
GOTERM_BP_DIRECT	GO:0007165~signal transduction	37	8.131868132	0.032270431	TENM1, GABRB1, COL15A1, TENM2, RTKN2, PTPRM, SECTM1, RND2, NTS, WISP1, SHE, ARHGAP42, RPS6KA6, GJA1, CHL1, PLAU, GRB10, CD34, TAS2R4, MPP3, CCL23, CD72, CD300A, FGG, ANK3, LILRB4, CXCL11, ADCY9, TYRO3, LTA, PGR, PRKD1, PLCB1, ASB2, CD244, TLR3, CCL26	379	1161	16792	1.411993573	1	1	1
GOTERM_BP_DIRECT	GO:0032496~response to lipopolysaccharide	9	1.978021978	0.032402232	CXCL11, UGT1A1, CPS1, GJB6, LTA, BDKRB1, TAC1, MPO, PF4	379	164	16792	2.431430594	1	1	1
KEGG_PATHWAY	hsa04310:Wnt signaling pathway	8	1.758241758	0.032787648	FZD1, FOSL1, WNT10A, FZD2, PPP3R2, FZD6, FZD9, PLCB1	153	138	6879	2.606422279	0.998887105	0.840183471	0.836085015
GOTERM_BP_DIRECT	GO:0007186~G-protein coupled receptor signaling pathway	30	6.593406593	0.033252592	CX3CR1, OR2K2, GPR62, ADRA1B, GRM1, ADGRG3, ADGRE1, GPR171, FFAR4, MRGPRX4, FFAR1, TAS2R4, FZD1, CCL23, FZD2, ENTPD2, P2RY14, FZD6, GPR55, FZD9, OR2L2, PTH2R, BAIAP3, CXCL11, CCKBR, LGR4, ADGRL2, PF4, CCL26, ADGRL3	379	899	16792	1.478511744	1	1	1
GOTERM_BP_DIRECT	GO:0034122~negative regulation of toll-like receptor signaling pathway	3	0.659340659	0.033463033	TYRO3, SMPDL3B, LGR4	379	13	16792	10.22447737	1	1	1
GOTERM_BP_DIRECT	GO:0007512~adult heart development	3	0.659340659	0.033463033	GJA1, MYH6, MYH7	379	13	16792	10.22447737	1	1	1
GOTERM_CC_DIRECT	GO:0031093~platelet alpha granule lumen	5	1.098901099	0.034762176	ISLR, FGG, HRG, CLU, PF4	410	55	18224	4.040798226	0.999966225	0.778137936	0.767441882
GOTERM_BP_DIRECT	GO:0050982~detection of mechanical stimulus	3	0.659340659	0.038469406	DENND5B, PKDREJ, PKD2L1	379	14	16792	9.494157557	1	1	1
GOTERM_BP_DIRECT	GO:0007612~learning	5	1.098901099	0.039241301	FOSL1, JPH3, SLC12A5, ELAVL4, CNTN2	379	57	16792	3.886497246	1	1	1
GOTERM_MF_DIRECT	GO:0005272~sodium channel activity	3	0.659340659	0.042291487	TRPM2, PKD2L1, NALCN	374	15	16881	9.027272727	1	1	1
KEGG_PATHWAY	hsa04080:Neuroactive ligand-receptor interaction	12	2.637362637	0.04242445	GABRB1, CYSLTR1, CCKAR, CCKBR, P2RY14, CHRM5, BDKRB1, PTH2R, ADRA1B, RXFP1, GRM1, GABRG1	153	277	6879	1.947759609	0.999855688	0.966334689	0.961620862
GOTERM_CC_DIRECT	GO:0070382~exocytic vesicle	3	0.659340659	0.043507658	SYT3, SYTL5, SYTL2	410	15	18224	8.889756098	0.99999761	0.904337741	0.891906982
GOTERM_MF_DIRECT	GO:0004951~cholecystokinin receptor activity	2	0.43956044	0.043704748	CCKAR, CCKBR	374	2	16881	45.13636364	1	1	1
GOTERM_BP_DIRECT	GO:0038188~cholecystokinin signaling pathway	2	0.43956044	0.044516017	CCKAR, CCKBR	379	2	16792	44.3060686	1	1	1
GOTERM_BP_DIRECT	GO:0016266~O-glycan processing	5	1.098901099	0.046005694	GALNT14, MUC2, MUCL1, B3GNT3, GALNT9	379	60	16792	3.692172383	1	1	1
GOTERM_BP_DIRECT	GO:0045669~positive regulation of osteoblast differentiation	5	1.098901099	0.046005694	GJA1, JAG1, PRKD1, NPNT, CTHRC1	379	60	16792	3.692172383	1	1	1
GOTERM_BP_DIRECT	GO:0043433~negative regulation of sequence-specific DNA binding transcription factor activity	5	1.098901099	0.046005694	ID2, FZD6, BHLHE40, FOXP3, FOXA2	379	60	16792	3.692172383	1	1	1
GOTERM_CC_DIRECT	GO:0001673~male germ cell nucleus	3	0.659340659	0.049000771	SYCP1, HSPA2, ACTRT3	410	16	18224	8.334146341	0.999999553	0.950614956	0.937548084
KEGG_PATHWAY	hsa04390:Hippo signaling pathway	8	1.758241758	0.04941569	FZD1, WNT10A, FZD2, ID2, FZD6, FZD9, CTNNA2, TEAD1	153	151	6879	2.382028308	0.999967634	1	1
GOTERM_CC_DIRECT	GO:0043025~neuronal cell body	13	2.857142857	0.052638459	TRPC5, SLC12A5, KCNJ11, MPL, STMN2, MAPK8IP2, SEZ6L, TRPM2, S100A5, CNTN2, KCNN2, ANG, TAC1	410	315	18224	1.834394115	0.999999853	0.957361965	0.944202351
GOTERM_BP_DIRECT	GO:0001942~hair follicle development	4	0.879120879	0.053474316	WNT10A, FZD6, FUZ, LGR4	379	38	16792	4.663796695	1	1	1
GOTERM_BP_DIRECT	GO:0007154~cell communication	4	0.879120879	0.053474316	FRAS1, GJB1, GJB6, ANG	379	38	16792	4.663796695	1	1	1
GOTERM_BP_DIRECT	GO:0007417~central nervous system development	7	1.538461538	0.054076501	RPS6KA6, VNN1, NHLH1, ADAM23, CNTN2, NES, HAPLN1	379	120	16792	2.584520668	1	1	1
GOTERM_BP_DIRECT	GO:0030154~cell differentiation	17	3.736263736	0.058988771	COL15A1, TDRD9, BHLHE41, FOXN4, CHRDL1, RXFP1, IGSF10, ANGPTL6, CATSPERG, NHLH1, ELF5, SOHLH2, TDRD12, TSSK4, SPATA19, ZNF750, KRT6A	379	462	16792	1.630309884	1	1	1
GOTERM_MF_DIRECT	GO:0005520~insulin-like growth factor binding	3	0.659340659	0.059023438	ESM1, HTRA3, WISP1	374	18	16881	7.522727273	1	1	1
KEGG_PATHWAY	hsa05412:Arrhythmogenic right ventricular cardiomyopathy (ARVC)	5	1.098901099	0.060203345	RYR2, CACNG8, GJA1, CACNG1, CTNNA2	153	67	6879	3.355282411	0.999996846	1	1
GOTERM_CC_DIRECT	GO:0005615~extracellular space	40	8.791208791	0.060689053	ACHE, COL15A1, DHH, SECTM1, MPO, KLK8, CLU, WISP1, FGF5, IBSP, PLAU, GNLY, EPYC, CTSL, TAC1, CTHRC1, WNT10A, CCL23, ODAM, ABCA3, FGG, OMD, MTUS1, KLK13, SSC5D, MMP10, CXCL11, CD40LG, LOX, LTA, ANOS1, ANG, PTX3, TGFBI, SMPDL3B, IL17C, C1QC, PF4, IL17A, CCL26	410	1347	18224	1.31993409	0.999999988	1	0.989655172
GOTERM_MF_DIRECT	GO:0005201~extracellular matrix structural constituent	5	1.098901099	0.060742248	COL15A1, ANOS1, COL4A5, HAPLN1, TECTA	374	67	16881	3.368385346	1	1	1
GOTERM_BP_DIRECT	GO:0030539~male genitalia development	3	0.659340659	0.06099657	WT1, LGR4, TBX3	379	18	16792	7.384344767	1	1	1
GOTERM_BP_DIRECT	GO:0035435~phosphate ion transmembrane transport	3	0.659340659	0.06099657	SLC37A2, SLC17A2, SLC17A3	379	18	16792	7.384344767	1	1	1
GOTERM_BP_DIRECT	GO:0007200~phospholipase C-activating G-protein coupled receptor signaling pathway	5	1.098901099	0.061352961	CYSLTR1, CCKAR, CCKBR, ADRA1B, HCRT	379	66	16792	3.356520349	1	1	1
GOTERM_CC_DIRECT	GO:0009986~cell surface	19	4.175824176	0.0643735	FZD1, ACHE, ABCB1, FZD6, FGG, MPL, FZD9, PKD2L1, ANK3, HSPA2, HTR3B, CLU, CD40LG, MMP16, PLAU, CNTN2, KCNN2, CSPG4, TLR3	410	542	18224	1.558167582	0.999999996	1	0.989655172
GOTERM_BP_DIRECT	GO:0001525~angiogenesis	10	2.197802198	0.065880962	COL15A1, ESM1, JAG1, ANGPTL6, STAB2, CSPG4, ANG, PRKD1, TGFBI, HRG	379	223	16792	1.98681922	1	1	1
GOTERM_BP_DIRECT	GO:0002282~microglial cell activation involved in immune response	2	0.43956044	0.066027211	CX3CR1, TLR3	379	3	16792	29.53737907	1	1	1
GOTERM_BP_DIRECT	GO:1904694~negative regulation of vascular smooth muscle contraction	2	0.43956044	0.066027211	ARHGAP42, DOCK4	379	3	16792	29.53737907	1	1	1
GOTERM_BP_DIRECT	GO:0060923~cardiac muscle cell fate commitment	2	0.43956044	0.066027211	WT1, TBX3	379	3	16792	29.53737907	1	1	1
GOTERM_BP_DIRECT	GO:0002026~regulation of the force of heart contraction	3	0.659340659	0.067185698	MYL2, MYH6, MYH7	379	19	16792	6.995695042	1	1	1
GOTERM_BP_DIRECT	GO:0007026~negative regulation of microtubule depolymerization	3	0.659340659	0.067185698	STMN2, GAS2L1, GAS2L2	379	19	16792	6.995695042	1	1	1
GOTERM_BP_DIRECT	GO:0035338~long-chain fatty-acyl-CoA biosynthetic process	4	0.879120879	0.068212687	SCD, ELOVL2, THEM5, ACOT12	379	42	16792	4.219625581	1	1	1
GOTERM_BP_DIRECT	GO:0007409~axonogenesis	6	1.318681319	0.070357262	CCKAR, EPYC, OMD, CNTN2, ANK3, CTNNA2	379	98	16792	2.712616445	1	1	1
GOTERM_BP_DIRECT	GO:0035584~calcium-mediated signaling using intracellular calcium source	3	0.659340659	0.073572218	RYR2, TRPM2, TENM2	379	20	16792	6.64591029	1	1	1
KEGG_PATHWAY	hsa05205:Proteoglycans in cancer	9	1.978021978	0.074833614	FZD1, WNT10A, FZD2, PLAU, CTSL, FZD6, GAB1, FZD9, ANK3	153	200	6879	2.023235294	0.999999872	1	1
GOTERM_BP_DIRECT	GO:0070098~chemokine-mediated signaling pathway	5	1.098901099	0.075955986	CX3CR1, CCL23, CXCL11, CCL26, PF4	379	71	16792	3.120145676	1	1	1
GOTERM_CC_DIRECT	GO:0005922~connexon complex	3	0.659340659	0.079736528	GJA1, GJB1, GJB6	410	21	18224	6.349825784	1	1	0.989655172
GOTERM_BP_DIRECT	GO:0042730~fibrinolysis	3	0.659340659	0.080144159	PLAU, FGG, HRG	379	21	16792	6.329438372	1	1	1
GOTERM_BP_DIRECT	GO:0060048~cardiac muscle contraction	4	0.879120879	0.080341389	RYR2, MYL2, MYH6, MYH7	379	45	16792	3.938317209	1	1	1
GOTERM_BP_DIRECT	GO:0002576~platelet degranulation	6	1.318681319	0.083048405	ITIH3, ISLR, FGG, HRG, CLU, PF4	379	103	16792	2.580936035	1	1	1
GOTERM_BP_DIRECT	GO:0042493~response to drug	12	2.637362637	0.083430489	FZD1, FOSL1, NNMT, ABCB1, SLC12A5, UGT1A1, KCNJ11, CPS1, LOX, ABCA3, LTA, PTPRM	379	304	16792	1.748923761	1	1	1
GOTERM_MF_DIRECT	GO:0005253~anion channel activity	2	0.43956044	0.085504289	GABRB1, AQP6	374	4	16881	22.56818182	1	1	1
GOTERM_BP_DIRECT	GO:0007140~male meiosis	3	0.659340659	0.08688999	TDRD9, TDRD12, HSPA2	379	22	16792	6.041736627	1	1	1
GOTERM_BP_DIRECT	GO:0061073~ciliary body morphogenesis	2	0.43956044	0.087055367	FOXE3, JAG1	379	4	16792	22.1530343	1	1	1
GOTERM_BP_DIRECT	GO:0048023~positive regulation of melanin biosynthetic process	2	0.43956044	0.087055367	ZEB2, TYRP1	379	4	16792	22.1530343	1	1	1
GOTERM_BP_DIRECT	GO:0072086~specification of loop of Henle identity	2	0.43956044	0.087055367	IRX1, IRX3	379	4	16792	22.1530343	1	1	1
GOTERM_BP_DIRECT	GO:0019695~choline metabolic process	2	0.43956044	0.087055367	DMGDH, ENPP6	379	4	16792	22.1530343	1	1	1
GOTERM_BP_DIRECT	GO:1901896~positive regulation of calcium-transporting ATPase activity	2	0.43956044	0.087055367	RYR2, HSPA2	379	4	16792	22.1530343	1	1	1
GOTERM_CC_DIRECT	GO:0043005~neuron projection	10	2.197802198	0.087176775	CX3CR1, FOSL1, TENM1, TRPM2, TENM2, MPL, STMN2, BDKRB1, ANK3, SHANK1	410	237	18224	1.87547597	1	1	0.989655172
KEGG_PATHWAY	hsa04550:Signaling pathways regulating pluripotency of stem cells	7	1.538461538	0.089237917	FZD1, WNT10A, FZD2, ID2, FZD6, FZD9, TBX3	153	140	6879	2.248039216	0.999999995	1	1
GOTERM_MF_DIRECT	GO:0008092~cytoskeletal protein binding	4	0.879120879	0.089450128	FRMD5, PKD2L1, ANK3, PTPN3	374	48	16881	3.761363636	1	1	1
GOTERM_MF_DIRECT	GO:0008009~chemokine activity	4	0.879120879	0.093799228	CCL23, CXCL11, CCL26, PF4	374	49	16881	3.684601113	1	1	1
GOTERM_BP_DIRECT	GO:0006936~muscle contraction	6	1.318681319	0.094014139	TRIM72, GJA1, SLC6A8, CACNG1, MYH6, MYH7	379	107	16792	2.484452445	1	1	1
GOTERM_BP_DIRECT	GO:0006810~transport	13	2.857142857	0.095995193	GABRB1, ABCB1, SLC12A5, ABCA3, SLC35F4, AQP6, GJA1, TSPO2, SLC6A8, GJB1, FXYD2, CACNG1, SLC25A47	379	348	16792	1.655111758	1	1	1
