# Supplementary material for: Identification and Validation of 17-lncRNA Related to Regulatory T Cell Heterogeneity as a Prognostic Signature for Head and Neck Squamous Cell Carcinoma
Source: Front Immunol. 2021 Nov 22;12:782216. doi: 10.3389/fimmu.2021.782216 (PMC8645855; doi:10.3389/fimmu.2021.782216)
Supplement: Supplementary file 3 [file DataSheet_3.csv]

ARGgene	lncRNA	cor	pvalue
cor	CNTD1	LINC01409	0.601816993	9.35E-24
cor1	KIAA0895L	LINC00115	0.660832681	7.26E-30
cor2	EVX1	AL645608.6	0.638520473	2.13E-27
cor3	SLC7A3	AL645608.6	0.611765753	1.07E-24
cor4	EVX1	AL645608.2	0.742824536	4.41E-41
cor5	SLC7A3	AL645608.2	0.702716402	4.09E-35
cor6	SAMD11	LINC02593	0.822501926	4.66E-57
cor7	EVX1	LINC02593	0.663611984	3.46E-30
cor8	TMEM59L	LINC02593	0.634169194	6.10E-27
cor9	SLC7A3	LINC02593	0.650397654	1.10E-28
cor10	KIAA0895L	AL390719.2	0.675794668	1.22E-31
cor11	KIAA0895L	LINC01786	0.617705385	2.83E-25
cor12	KIAA0895L	AL139287.1	0.705810621	1.54E-35
cor13	THAP3	MRPL20-AS1	0.607840764	2.54E-24
cor14	TMEM201	MRPL20-AS1	0.600346464	1.28E-23
cor15	ATAT1	PRKCZ-AS1	0.660852096	7.23E-30
cor16	KIAA0895L	PRKCZ-AS1	0.682141398	2.00E-32
cor17	ISLR	AL590438.1	0.604121711	5.70E-24
cor18	ZEB2	AL590438.1	0.602411573	8.23E-24
cor19	KIAA0895L	AL513320.1	0.643216501	6.69E-28
cor20	ATAT1	AL365330.1	0.619184326	2.03E-25
cor21	KIAA0895L	AL365330.1	0.693458415	7.07E-34
cor22	PRODH2	LINC01346	0.780126989	1.00E-47
cor23	PLA2G12B	LINC01346	0.634204164	6.05E-27
cor24	MOGAT3	LINC01346	0.782215006	3.91E-48
cor25	HCRT	LINC01346	0.71009205	3.90E-36
cor26	PPEF2	LINC01346	0.785349403	9.29E-49
cor27	AMER3	LINC01346	0.693214161	7.61E-34
cor28	PDZD3	LINC01346	0.730099289	4.51E-39
cor29	NLRP11	LINC01345	0.662878337	4.21E-30
cor30	PRODH2	LINC01672	0.850677296	9.09E-65
cor31	PLA2G12B	LINC01672	0.687139707	4.65E-33
cor32	TSPYL6	LINC01672	0.674546857	1.73E-31
cor33	MOGAT3	LINC01672	0.784377026	1.45E-48
cor34	HCRT	LINC01672	0.693424488	7.14E-34
cor35	PPEF2	LINC01672	0.826555738	4.43E-58
cor36	CATSPERG	LINC01672	0.61824365	2.51E-25
cor37	AMER3	LINC01672	0.675317938	1.39E-31
cor38	PDZD3	LINC01672	0.77107142	5.37E-46
cor39	LTA	PIK3CD-AS1	0.631423983	1.18E-26
cor40	KIAA0895L	AL109811.1	0.636940217	3.12E-27
cor41	PRODH2	AL121992.1	0.718853602	2.17E-37
cor42	HEATR9	AL121992.1	0.634558918	5.55E-27
cor43	MOGAT3	AL121992.1	0.679661296	4.07E-32
cor44	PPEF2	AL121992.1	0.687206063	4.56E-33
cor45	CATSPERG	AL121992.1	0.601564498	9.87E-24
cor46	AMER3	AL121992.1	0.645020596	4.27E-28
cor47	PDZD3	AL121992.1	0.707938668	7.81E-36
cor48	CNTD1	AL121992.1	0.707004493	1.05E-35
cor49	TSSK4	LINC01772	0.612123951	9.90E-25
cor50	PRODH2	LINC01141	0.607375695	2.81E-24
cor51	MOGAT3	LINC01141	0.654917834	3.43E-29
cor52	PPEF2	LINC01141	0.698034926	1.75E-34
cor53	PRODH2	LINC02596	0.76209739	2.32E-44
cor54	PLA2G12B	LINC02596	0.646087719	3.27E-28
cor55	TSPYL6	LINC02596	0.619438075	1.91E-25
cor56	MOGAT3	LINC02596	0.771994762	3.61E-46
cor57	HCRT	LINC02596	0.722839208	5.62E-38
cor58	PPEF2	LINC02596	0.754800056	4.39E-43
cor59	AMER3	LINC02596	0.616687689	3.57E-25
cor60	PDZD3	LINC02596	0.724870034	2.80E-38
cor61	OCLM	ZBTB40-IT1	0.61724778	3.14E-25
cor62	ATAT1	LINC01355	0.61503609	5.17E-25
cor63	TAS2R4	LINC01355	0.62156052	1.18E-25
cor64	KIAA0895L	LINC01355	0.719796002	1.58E-37
cor65	C21orf58	ZNF436-AS1	0.640641731	1.26E-27
cor66	ATAT1	ZNF436-AS1	0.690547761	1.69E-33
cor67	IRF2BP1	ZNF436-AS1	0.608917755	2.01E-24
cor68	KIAA0895L	ZNF436-AS1	0.629061401	2.06E-26
cor69	AGBL3	ZNF436-AS1	0.645038426	4.25E-28
cor70	PRODH2	NCMAP-DT	0.609193889	1.89E-24
cor71	PDZD3	NCMAP-DT	0.681712097	2.26E-32
cor72	PRODH2	AL031280.1	0.755852456	2.89E-43
cor73	TSPYL6	AL031280.1	0.651125073	9.11E-29
cor74	MOGAT3	AL031280.1	0.72790866	9.73E-39
cor75	PPEF2	AL031280.1	0.696042818	3.23E-34
cor76	AMER3	AL031280.1	0.724300995	3.40E-38
cor77	PDZD3	AL031280.1	0.748978401	4.27E-42
cor78	PIR	BX293535.1	0.611955026	1.03E-24
cor79	KIAA0895L	SNHG12	0.680921196	2.84E-32
cor80	CCDC189	SNHG12	0.608899257	2.02E-24
cor81	PRODH2	AL009181.1	0.642842925	7.34E-28
cor82	MOGAT3	AL009181.1	0.623180336	8.11E-26
cor83	PDZD3	AL009181.1	0.624791616	5.59E-26
cor84	PRODH2	LINC01648	0.635750555	4.17E-27
cor85	PPEF2	LINC01648	0.67986443	3.84E-32
cor86	PDZD3	LINC01648	0.6280555	2.61E-26
cor87	PRODH2	AL354919.1	0.875248641	6.41E-73
cor88	PLA2G12B	AL354919.1	0.62204317	1.05E-25
cor89	HEATR9	AL354919.1	0.603213176	6.93E-24
cor90	TSPYL6	AL354919.1	0.670913326	4.74E-31
cor91	MOGAT3	AL354919.1	0.835620436	1.82E-60
cor92	HCRT	AL354919.1	0.755394197	3.47E-43
cor93	PPEF2	AL354919.1	0.787252003	3.84E-49
cor94	CATSPERG	AL354919.1	0.612535689	9.04E-25
cor95	AMER3	AL354919.1	0.780507408	8.47E-48
cor96	PDZD3	AL354919.1	0.832406669	1.33E-59
cor97	KIAA0895L	AL049795.1	0.627666897	2.86E-26
cor98	PRODH2	AL109945.1	0.710345981	3.59E-36
cor99	MOGAT3	AL109945.1	0.693500242	6.98E-34
cor100	HCRT	AL109945.1	0.703766892	2.94E-35
cor101	PPEF2	AL109945.1	0.701172408	6.63E-35
cor102	AMER3	AL109945.1	0.62198031	1.07E-25
cor103	PDZD3	AL109945.1	0.709970492	4.06E-36
cor104	CNTD1	AL513327.1	0.615425645	4.74E-25
cor105	PDZD3	AL442071.1	0.605856367	3.92E-24
cor106	KIAA0895L	AL050341.2	0.612136459	9.87E-25
cor107	ATAT1	NFYC-AS1	0.652125948	7.05E-29
cor108	KIAA0895L	NFYC-AS1	0.692628816	9.08E-34
cor109	OCLM	SLFNL1-AS1	0.626110908	4.11E-26
cor110	TMEM201	AL512353.1	0.618040979	2.63E-25
cor111	KIAA0895L	AL592166.1	0.616168027	4.01E-25
cor112	OCLM	MKNK1-AS1	0.64352107	6.20E-28
cor113	TSSK4	MKNK1-AS1	0.650533595	1.06E-28
cor114	PRODH2	LINC01562	0.614893502	5.34E-25
cor115	AMER3	LINC01562	0.606668407	3.28E-24
cor116	PDZD3	LINC01562	0.623580347	7.40E-26
cor117	OCLM	AL050343.2	0.631946282	1.04E-26
cor118	TSSK4	AL050343.2	0.615527007	4.63E-25
cor119	KIAA0895L	AL513218.1	0.603104683	7.09E-24
cor120	PRODH2	AC099677.3	0.638957029	1.91E-27
cor121	PDZD3	AC099677.3	0.640950133	1.17E-27
cor122	LTA	LINC02812	0.63425278	5.98E-27
cor123	CD19	LINC02812	0.636476063	3.50E-27
cor124	CD40LG	LINC02812	0.637324417	2.85E-27
cor125	GAPT	LINC02812	0.690034325	1.97E-33
cor126	PRODH2	AL357673.2	0.735213028	7.25E-40
cor127	PLA2G12B	AL357673.2	0.632262748	9.63E-27
cor128	TSPYL6	AL357673.2	0.623732616	7.14E-26
cor129	MOGAT3	AL357673.2	0.715212037	7.30E-37
cor130	HCRT	AL357673.2	0.701839317	5.38E-35
cor131	PPEF2	AL357673.2	0.747286578	8.17E-42
cor132	AMER3	AL357673.2	0.644074813	5.41E-28
cor133	PDZD3	AL357673.2	0.746135268	1.27E-41
cor134	TSSK4	SSBP3-AS1	0.677759266	6.99E-32
cor135	EVX1	AL603840.1	0.803267728	1.54E-52
cor136	TAC1	AL603840.1	0.613422181	7.42E-25
cor137	SLC7A3	AL603840.1	0.783054892	2.67E-48
cor138	ASB4	AC119674.1	0.604756457	4.97E-24
cor139	ACHE	AC119674.1	0.605456788	4.27E-24
cor140	TGFBI	LINC02777	0.607184206	2.93E-24
cor141	PRODH2	LINC01359	0.687204288	4.56E-33
cor142	HEATR9	LINC01359	0.630190316	1.58E-26
cor143	MOGAT3	LINC01359	0.669009465	8.01E-31
cor144	HCRT	LINC01359	0.613826663	6.78E-25
cor145	PPEF2	LINC01359	0.667504705	1.21E-30
cor146	AMER3	LINC01359	0.642781264	7.46E-28
cor147	PDZD3	LINC01359	0.733816823	1.20E-39
cor148	C1orf194	AL133320.2	0.676856106	9.03E-32
cor149	OMD	AC099786.3	0.673665727	2.21E-31
cor150	OMD	AC099786.1	0.676667076	9.52E-32
cor151	CNRIP1	AC099786.1	0.607616909	2.67E-24
cor152	OMD	AC099786.2	0.705180689	1.88E-35
cor153	CNRIP1	AC099786.2	0.60880619	2.06E-24
cor154	CD19	LINC01781	0.843182793	1.44E-62
cor155	CD40LG	LINC01781	0.61654896	3.68E-25
cor156	EVX1	AL035706.1	0.8291954	9.25E-59
cor157	SLC7A3	AL035706.1	0.797748805	2.47E-51
cor158	PRODH2	TTLL7-IT1	0.806548902	2.84E-53
cor159	PLA2G12B	TTLL7-IT1	0.653692086	4.71E-29
cor160	TSPYL6	TTLL7-IT1	0.636350043	3.60E-27
cor161	MOGAT3	TTLL7-IT1	0.775962606	6.41E-47
cor162	HCRT	TTLL7-IT1	0.73712114	3.63E-40
cor163	PPEF2	TTLL7-IT1	0.856643553	1.32E-66
cor164	AMER3	TTLL7-IT1	0.670024011	6.06E-31
cor165	PDZD3	TTLL7-IT1	0.776372151	5.35E-47
cor166	PRODH2	LINC01364	0.734811187	8.38E-40
cor167	MOGAT3	LINC01364	0.675012791	1.52E-31
cor168	HCRT	LINC01364	0.661195586	6.59E-30
cor169	PPEF2	LINC01364	0.693793848	6.39E-34
cor170	AMER3	LINC01364	0.694039138	5.93E-34
cor171	PDZD3	LINC01364	0.705710302	1.59E-35
cor172	KIAA0895L	CCDC18-AS1	0.654926256	3.42E-29
cor173	UGT3A1	ARHGAP29-AS1	0.620545546	1.49E-25
cor174	MOGAT3	AC093117.1	0.637993569	2.42E-27
cor175	AMER3	AC093117.1	0.658410869	1.38E-29
cor176	PDZD3	AC093117.1	0.620786555	1.41E-25
cor177	CTHRC1	CNN3-DT	0.633286197	7.54E-27
cor178	SLC2A10	CNN3-DT	0.611003252	1.27E-24
cor179	RAB42	CNN3-DT	0.605597207	4.14E-24
cor180	PTPRM	CNN3-DT	0.665719332	1.96E-30
cor181	LZTS1	CNN3-DT	0.604631584	5.11E-24
cor182	ADAMTS10	CNN3-DT	0.606293662	3.56E-24
cor183	SSC5D	CNN3-DT	0.60994361	1.60E-24
cor184	CNRIP1	CNN3-DT	0.617236529	3.15E-25
cor185	PRKD1	CNN3-DT	0.679292995	4.52E-32
cor186	PPEF2	ALG14-AS1	0.601627111	9.74E-24
cor187	TMEM132E	AC092802.1	0.624891315	5.46E-26
cor188	FOXN4	AC092802.1	0.65042651	1.09E-28
cor189	NALCN	AC092802.1	0.632539588	9.01E-27
cor190	ABCA6	AL109741.1	0.636636481	3.36E-27
cor191	CD34	AL109741.1	0.671139951	4.46E-31
cor192	CYSLTR1	AL109741.1	0.605974797	3.82E-24
cor193	FAM13C	AL109741.1	0.634815138	5.22E-27
cor194	PTPRM	AL109741.1	0.619281966	1.98E-25
cor195	COL15A1	AL109741.1	0.651019244	9.36E-29
cor196	GAPT	AL109741.1	0.604359881	5.41E-24
cor197	ZEB2	AL109741.1	0.633332954	7.45E-27
cor198	C21orf58	LAMTOR5-AS1	0.619164827	2.04E-25
cor199	C21orf58	AL355488.1	0.741271927	7.87E-41
cor200	ATAT1	AL355488.1	0.642601726	7.79E-28
cor201	KIAA0895L	AL355488.1	0.68374064	1.26E-32
cor202	CCDC189	AL355488.1	0.616885958	3.41E-25
cor203	CNTD1	AL355488.1	0.630981062	1.31E-26
cor204	P2RY14	AL365361.1	0.693368565	7.27E-34
cor205	LTA	AL365361.1	0.790001961	1.05E-49
cor206	GPR171	AL365361.1	0.74184179	6.37E-41
cor207	CYSLTR1	AL365361.1	0.699770024	1.03E-34
cor208	CD19	AL365361.1	0.794713588	1.09E-50
cor209	THEMIS	AL365361.1	0.744259507	2.58E-41
cor210	FOXP3	AL365361.1	0.65749647	1.75E-29
cor211	CD40LG	AL365361.1	0.845487549	3.11E-63
cor212	GPR55	AL365361.1	0.793045599	2.45E-50
cor213	GAPT	AL365361.1	0.746002975	1.33E-41
cor214	ABCB1	AL365361.1	0.698758218	1.40E-34
cor215	PRODH2	KCND3-AS1	0.72208946	7.25E-38
cor216	MOGAT3	KCND3-AS1	0.731958066	2.33E-39
cor217	HCRT	KCND3-AS1	0.642324468	8.35E-28
cor218	PPEF2	KCND3-AS1	0.699248895	1.20E-34
cor219	AMER3	KCND3-AS1	0.607197526	2.93E-24
cor220	PDZD3	KCND3-AS1	0.767835207	2.13E-45
cor221	MOGAT3	AL603832.2	0.609025018	1.96E-24
cor222	C1orf194	LINC01765	0.798762325	1.49E-51
cor223	C5orf49	LINC01765	0.661072001	6.82E-30
cor224	TMEM190	LINC01765	0.724089241	3.66E-38
cor225	C22orf15	LINC01765	0.64729235	2.41E-28
cor226	PRODH2	AL157902.1	0.806299903	3.23E-53
cor227	PLA2G12B	AL157902.1	0.683222752	1.46E-32
cor228	TSPYL6	AL157902.1	0.619956668	1.70E-25
cor229	MOGAT3	AL157902.1	0.776292393	5.54E-47
cor230	HCRT	AL157902.1	0.769127265	1.23E-45
cor231	PPEF2	AL157902.1	0.854953984	4.46E-66
cor232	CATSPERG	AL157902.1	0.624932249	5.41E-26
cor233	AMER3	AL157902.1	0.682380761	1.86E-32
cor234	PDZD3	AL157902.1	0.763707471	1.19E-44
cor235	EVX1	LINC01780	0.787631616	3.21E-49
cor236	TAC1	LINC01780	0.601056661	1.10E-23
cor237	SLC7A3	LINC01780	0.802952077	1.81E-52
cor238	MYL2	LINC02798	0.620055554	1.66E-25
cor239	MYH6	LINC02798	0.660098842	8.82E-30
cor240	MYH7	LINC02798	0.647749865	2.15E-28
cor241	HJV	LINC02798	0.72986386	4.90E-39
cor242	STAC3	LINC02798	0.661815951	5.59E-30
cor243	FAM13C	LINC02798	0.639422265	1.71E-27
cor244	ACHE	LINC02798	0.618620517	2.30E-25
cor245	NES	LINC02798	0.611678744	1.09E-24
cor246	KIAA0408	LINC02798	0.655243391	3.15E-29
cor247	SH3BGR	LINC02798	0.65832128	1.41E-29
cor248	CACNG1	LINC02798	0.691302124	1.35E-33
cor249	CAVIN4	LINC02798	0.7295895	5.39E-39
cor250	EVX1	AC239800.2	0.881241835	3.58E-75
cor251	TAC1	AC239800.2	0.644877471	4.42E-28
cor252	SLC7A3	AC239800.2	0.857431432	7.44E-67
cor253	EVX1	AC246785.3	0.649248583	1.47E-28
cor254	SLC7A3	AC246785.3	0.683416487	1.38E-32
cor255	KCNJ11	AL592424.1	0.635237649	4.72E-27
cor256	MYL2	AL592424.1	0.603797762	6.11E-24
cor257	MYH6	AL592424.1	0.742387954	5.20E-41
cor258	MYH7	AL592424.1	0.653758935	4.63E-29
cor259	HJV	AL592424.1	0.709647586	4.50E-36
cor260	STAC3	AL592424.1	0.650021961	1.21E-28
cor261	ACHE	AL592424.1	0.680023392	3.67E-32
cor262	SH3BGR	AL592424.1	0.717607553	3.29E-37
cor263	CACNG1	AL592424.1	0.616668586	3.58E-25
cor264	CAVIN4	AL592424.1	0.62368378	7.22E-26
cor265	PRODH2	AL391069.2	0.634113071	6.18E-27
cor266	EVX1	AL391069.2	0.628367306	2.42E-26
cor267	PPEF2	AL391069.2	0.620766729	1.41E-25
cor268	PDZD3	AL391069.2	0.632595951	8.89E-27
cor269	PRODH2	AL589765.7	0.730934593	3.35E-39
cor270	MOGAT3	AL589765.7	0.692466286	9.54E-34
cor271	HCRT	AL589765.7	0.617526098	2.95E-25
cor272	PPEF2	AL589765.7	0.693868488	6.25E-34
cor273	AMER3	AL589765.7	0.671841376	3.67E-31
cor274	PDZD3	AL589765.7	0.703846629	2.87E-35
cor275	ASMT	AL589765.6	0.608699066	2.11E-24
cor276	KLK8	LINC01527	0.630046245	1.63E-26
cor277	HOPX	LINC01527	0.63310963	7.86E-27
cor278	C21orf58	AL358472.2	0.635617851	4.30E-27
cor279	ATAT1	AL358472.2	0.66135928	6.31E-30
cor280	NUDT17	AL358472.2	0.663493634	3.57E-30
cor281	KIAA0895L	AL358472.2	0.685767981	6.96E-33
cor282	OCLM	UBE2Q1-AS1	0.636506151	3.47E-27
cor283	KIAA0895L	THBS3-AS1	0.638821681	1.98E-27
cor284	ATAT1	RUSC1-AS1	0.623861684	6.93E-26
cor285	KIAA0895L	RUSC1-AS1	0.744534422	2.32E-41
cor286	KIAA0895L	ARHGEF2-AS2	0.601154653	1.08E-23
cor287	PRODH2	AL139130.1	0.753316348	7.89E-43
cor288	PLA2G12B	AL139130.1	0.634902384	5.11E-27
cor289	TSPYL6	AL139130.1	0.623492908	7.55E-26
cor290	MOGAT3	AL139130.1	0.803347141	1.48E-52
cor291	HCRT	AL139130.1	0.715961761	5.70E-37
cor292	PPEF2	AL139130.1	0.814112991	5.06E-55
cor293	CATSPERG	AL139130.1	0.697257112	2.23E-34
cor294	AMER3	AL139130.1	0.671471696	4.07E-31
cor295	PDZD3	AL139130.1	0.745403827	1.67E-41
cor296	PRODH2	AL365181.1	0.697590304	2.01E-34
cor297	MOGAT3	AL365181.1	0.701152545	6.67E-35
cor298	HCRT	AL365181.1	0.675035298	1.51E-31
cor299	PPEF2	AL365181.1	0.756417945	2.31E-43
cor300	PDZD3	AL365181.1	0.686709334	5.28E-33
cor301	PRODH2	AL138899.1	0.664632379	2.63E-30
cor302	TSPYL6	AL138899.1	0.606698751	3.26E-24
cor303	MOGAT3	AL138899.1	0.633651153	6.91E-27
cor304	PPEF2	AL138899.1	0.629811434	1.72E-26
cor305	PDZD3	AL138899.1	0.62694366	3.38E-26
cor306	FAM110D	CADM3-AS1	0.662519995	4.63E-30
cor307	CHRDL1	CADM3-AS1	0.636606547	3.39E-27
cor308	OCLM	AL596325.2	0.664986801	2.39E-30
cor309	MOGAT3	RGS5-AS1	0.616867155	3.43E-25
cor310	PPEF2	RGS5-AS1	0.653721137	4.68E-29
cor311	C21orf58	RGS5	0.614711728	5.56E-25
cor312	ANKAR	RGS5	0.614510815	5.82E-25
cor313	KIAA0895L	RGS5	0.604475384	5.28E-24
cor314	OCLM	AL358115.1	0.672476156	3.08E-31
cor315	MOGAT3	AL031733.2	0.621156519	1.29E-25
cor316	CHRM5	LINC01681	0.670328373	5.57E-31
cor317	CTHRC1	GORAB-AS1	0.649437718	1.40E-28
cor318	TMEM200A	GORAB-AS1	0.621828939	1.11E-25
cor319	WISP1	GORAB-AS1	0.626939842	3.39E-26
cor320	HTRA3	GORAB-AS1	0.606831026	3.17E-24
cor321	SSC5D	GORAB-AS1	0.624548937	5.91E-26
cor322	CNRIP1	GORAB-AS1	0.697923746	1.81E-34
cor323	ZEB2	GORAB-AS1	0.661342177	6.34E-30
cor324	PRODH2	AL023495.1	0.758043868	1.20E-43
cor325	PLA2G12B	AL023495.1	0.613462046	7.35E-25
cor326	TSPYL6	AL023495.1	0.629508047	1.85E-26
cor327	MOGAT3	AL023495.1	0.755644678	3.14E-43
cor328	HCRT	AL023495.1	0.650248689	1.14E-28
cor329	PPEF2	AL023495.1	0.76554082	5.58E-45
cor330	CATSPERG	AL023495.1	0.66912716	7.75E-31
cor331	AMER3	AL023495.1	0.628294355	2.46E-26
cor332	PDZD3	AL023495.1	0.716962881	4.08E-37
cor333	ADAMTS10	DNM3OS	0.633768605	6.72E-27
cor334	C21orf58	GAS5-AS1	0.621126561	1.30E-25
cor335	PRODH2	RC3H1-IT1	0.623983489	6.74E-26
cor336	MOGAT3	RC3H1-IT1	0.693169146	7.72E-34
cor337	PPEF2	RC3H1-IT1	0.645944228	3.39E-28
cor338	AMER3	RC3H1-IT1	0.613008933	8.13E-25
cor339	OCLM	LAMC1-AS1	0.611555406	1.12E-24
cor340	PRODH2	AL713866.1	0.894895474	8.59E-81
cor341	PLA2G12B	AL713866.1	0.737778598	2.85E-40
cor342	TSPYL6	AL713866.1	0.71978654	1.58E-37
cor343	MOGAT3	AL713866.1	0.866087473	1.08E-69
cor344	HCRT	AL713866.1	0.799216474	1.19E-51
cor345	PPEF2	AL713866.1	0.860311316	8.89E-68
cor346	CATSPERG	AL713866.1	0.70423821	2.53E-35
cor347	AMER3	AL713866.1	0.739724694	1.40E-40
cor348	PDZD3	AL713866.1	0.83993438	1.19E-61
cor349	PRODH2	AL358473.1	0.617248328	3.14E-25
cor350	MOGAT3	AL358473.1	0.607289343	2.87E-24
cor351	PPEF2	AL358473.1	0.632450064	9.21E-27
cor352	AMER3	AL358473.1	0.663453073	3.61E-30
cor353	PDZD3	AL358473.1	0.63628809	3.66E-27
cor354	MYL2	AL358473.2	0.678104637	6.34E-32
cor355	MYH6	AL358473.2	0.754552954	4.84E-43
cor356	MYH7	AL358473.2	0.710628582	3.28E-36
cor357	HJV	AL358473.2	0.772030565	3.55E-46
cor358	STAC3	AL358473.2	0.693442103	7.11E-34
cor359	ACHE	AL358473.2	0.685717408	7.06E-33
cor360	KIAA0408	AL358473.2	0.609262722	1.86E-24
cor361	SH3BGR	AL358473.2	0.662410756	4.77E-30
cor362	CACNG1	AL358473.2	0.715661033	6.29E-37
cor363	CAVIN4	AL358473.2	0.678216961	6.14E-32
cor364	TRIM72	AL358473.2	0.624286664	6.28E-26
cor365	EVX1	AL513217.1	0.698671173	1.44E-34
cor366	TAC1	AL513217.1	0.641519003	1.02E-27
cor367	TMEM59L	AL513217.1	0.609009709	1.97E-24
cor368	SLC7A3	AL513217.1	0.684616885	9.74E-33
cor369	TMEM235	LINC00303	0.652212273	6.90E-29
cor370	PRODH2	LINC00303	0.694894592	4.58E-34
cor371	MOGAT3	LINC00303	0.66261278	4.52E-30
cor372	PPEF2	LINC00303	0.63291652	8.24E-27
cor373	AMER3	LINC00303	0.625117317	5.18E-26
cor374	PDZD3	LINC00303	0.713618033	1.24E-36
cor375	ENPP6	LEMD1-DT	0.783372132	2.31E-48
cor376	RNF165	C1orf147	0.621548028	1.18E-25
cor377	TSSK4	C1orf147	0.62240965	9.69E-26
cor378	PCDH19	KCNH1-IT1	0.678960861	4.97E-32
cor379	C1orf194	AC096637.2	0.637570526	2.68E-27
cor380	PPEF2	AC096637.2	0.600307625	1.29E-23
cor381	AMER3	AC096637.2	0.622433639	9.63E-26
cor382	OCLM	AL360091.1	0.611157917	1.23E-24
cor383	ATAT1	AC096642.1	0.605394142	4.33E-24
cor384	KIAA0895L	AC096642.1	0.641392616	1.05E-27
cor385	EVX1	AL445423.1	0.785119848	1.03E-48
cor386	TMEM59L	AL445423.1	0.615563768	4.59E-25
cor387	SLC7A3	AL445423.1	0.728838607	7.02E-39
cor388	CNTD1	AL359979.2	0.645795245	3.52E-28
cor389	OCLM	AC138393.2	0.657000185	1.99E-29
cor390	CNIH3	CNIH3-AS2	0.730297034	4.20E-39
cor391	ATAT1	AL591895.1	0.615700486	4.46E-25
cor392	KIAA0895L	AL591895.1	0.626134712	4.09E-26
cor393	MOGAT3	LINC01641	0.632353972	9.42E-27
cor394	PRODH2	SNAP47-AS1	0.875795453	4.04E-73
cor395	PLA2G12B	SNAP47-AS1	0.649433435	1.40E-28
cor396	TSPYL6	SNAP47-AS1	0.666766713	1.48E-30
cor397	MOGAT3	SNAP47-AS1	0.818779519	3.84E-56
cor398	HCRT	SNAP47-AS1	0.726182996	1.77E-38
cor399	PPEF2	SNAP47-AS1	0.792461484	3.25E-50
cor400	CATSPERG	SNAP47-AS1	0.623310647	7.87E-26
cor401	AMER3	SNAP47-AS1	0.766373483	3.94E-45
cor402	PDZD3	SNAP47-AS1	0.836072621	1.37E-60
cor403	OCLM	AL353593.2	0.639702637	1.59E-27
cor404	PPEF2	TMEM78	0.623389653	7.73E-26
cor405	PRODH2	AL121990.1	0.688492503	3.12E-33
cor406	MOGAT3	AL121990.1	0.708527445	6.46E-36
cor407	HCRT	AL121990.1	0.609440646	1.79E-24
cor408	PPEF2	AL121990.1	0.710346567	3.59E-36
cor409	PDZD3	AL121990.1	0.663645747	3.43E-30
cor410	TSSK4	AL136988.2	0.620409047	1.53E-25
cor411	CD19	LINC00582	0.780947955	6.94E-48
cor412	GPR55	LINC00582	0.608403984	2.25E-24
cor413	TSGA10IP	LINC01354	0.63940174	1.71E-27
cor414	PRODH2	PP2672	0.705553817	1.67E-35
cor415	TSPYL6	PP2672	0.611050469	1.26E-24
cor416	MOGAT3	PP2672	0.696575621	2.74E-34
cor417	PPEF2	PP2672	0.666922264	1.42E-30
cor418	AMER3	PP2672	0.735136381	7.45E-40
cor419	PDZD3	PP2672	0.673308517	2.44E-31
cor420	PRODH2	AC093426.1	0.77087655	5.84E-46
cor421	PLA2G12B	AC093426.1	0.639848505	1.54E-27
cor422	TSPYL6	AC093426.1	0.668095523	1.03E-30
cor423	MOGAT3	AC093426.1	0.817432466	8.15E-56
cor424	HCRT	AC093426.1	0.653475601	4.98E-29
cor425	PPEF2	AC093426.1	0.785014684	1.08E-48
cor426	PDZD3	AC093426.1	0.716509809	4.75E-37
cor427	LTA	CHRM3-AS2	0.616604763	3.63E-25
cor428	GPR171	CHRM3-AS2	0.746199703	1.24E-41
cor429	CD19	CHRM3-AS2	0.607183391	2.93E-24
cor430	THEMIS	CHRM3-AS2	0.664216366	2.94E-30
cor431	CD40LG	CHRM3-AS2	0.714986472	7.87E-37
cor432	PRODH2	AL591623.1	0.623252861	7.98E-26
cor433	KIAA0895L	AL390728.5	0.665548113	2.05E-30
cor434	PRODH2	AL390860.1	0.644210809	5.22E-28
cor435	PLA2G12B	AL390860.1	0.632980761	8.11E-27
cor436	MOGAT3	AL390860.1	0.641192652	1.10E-27
cor437	HCRT	AL390860.1	0.627937791	2.68E-26
cor438	PPEF2	AL390860.1	0.745013536	1.94E-41
cor439	PDZD3	AL390860.1	0.615900845	4.26E-25
cor440	FOXN4	AC093390.1	0.615557985	4.60E-25
cor441	ANKAR	AC231981.1	0.608162353	2.37E-24
cor442	SCGB2A2	SILC1	0.630865937	1.34E-26
cor443	MOGAT3	MIR7515HG	0.679728688	3.99E-32
cor444	HCRT	MIR7515HG	0.656828495	2.09E-29
cor445	PPEF2	MIR7515HG	0.709930108	4.11E-36
cor446	ENPP6	AC013460.1	0.618832618	2.20E-25
cor447	CDH7	AC013460.1	0.607808521	2.56E-24
cor448	GPR171	LINC01871	0.662133017	5.14E-30
cor449	SECTM1	LINC01871	0.618423916	2.41E-25
cor450	CD244	LINC01871	0.630126997	1.60E-26
cor451	GPR171	LINC00299	0.600345953	1.28E-23
cor452	ID2	ID2-AS1	0.65252455	6.37E-29
cor453	PRODH2	AC082651.1	0.744550811	2.31E-41
cor454	MOGAT3	AC082651.1	0.7322841	2.08E-39
cor455	HCRT	AC082651.1	0.624612335	5.82E-26
cor456	PPEF2	AC082651.1	0.70131564	6.34E-35
cor457	PDZD3	AC082651.1	0.704896892	2.06E-35
cor458	PRODH2	AC082651.4	0.608553968	2.18E-24
cor459	TMEM235	AC010969.1	0.618022978	2.64E-25
cor460	KLK8	AC104794.3	-0.626709708	3.57E-26
cor461	RORB	AC104794.3	0.627557918	2.93E-26
cor462	IRF2BP1	AC104794.3	0.600733959	1.18E-23
cor463	RNF165	AC104794.3	0.637311875	2.85E-27
cor464	CNTD1	AC104794.3	0.604323757	5.46E-24
cor465	CHRM5	AC106875.1	0.662804995	4.29E-30
cor466	PRODH2	LINC01804	0.757310196	1.62E-43
cor467	PLA2G12B	LINC01804	0.616043834	4.12E-25
cor468	TSPYL6	LINC01804	0.611667893	1.10E-24
cor469	MOGAT3	LINC01804	0.803427676	1.42E-52
cor470	HCRT	LINC01804	0.726720045	1.47E-38
cor471	PPEF2	LINC01804	0.76467291	8.00E-45
cor472	AMER3	LINC01804	0.653988317	4.36E-29
cor473	PDZD3	LINC01804	0.756939254	1.87E-43
cor474	EVX1	MYCNOS	0.757840748	1.31E-43
cor475	SLC7A3	MYCNOS	0.699992755	9.57E-35
cor476	PRODH2	MYCNUT	0.715636227	6.35E-37
cor477	MOGAT3	MYCNUT	0.656469806	2.29E-29
cor478	HCRT	MYCNUT	0.662918769	4.17E-30
cor479	PPEF2	MYCNUT	0.726920841	1.37E-38
cor480	PDZD3	MYCNUT	0.66467083	2.60E-30
cor481	PLEK2	HS1BP3-IT1	0.608217512	2.34E-24
cor482	PRODH2	AC012506.4	0.638414998	2.18E-27
cor483	MOGAT3	AC012506.4	0.629874356	1.70E-26
cor484	HCRT	AC012506.4	0.64722038	2.46E-28
cor485	PPEF2	AC012506.4	0.64511216	4.17E-28
cor486	PDZD3	AC012506.4	0.653133636	5.44E-29
cor487	XRCC3	AC012073.1	0.608944109	2.00E-24
cor488	C21orf58	AC012073.1	0.698477971	1.53E-34
cor489	TMEM201	AC012073.1	0.689931143	2.04E-33
cor490	EVX1	DNAJC27-AS1	0.689955055	2.02E-33
cor491	SLC7A3	DNAJC27-AS1	0.693104996	7.87E-34
cor492	CD19	DTNB-AS1	0.801951627	3.01E-52
cor493	GPR55	DTNB-AS1	0.607302546	2.86E-24
cor494	PDZD3	AGBL5-AS1	0.60389846	5.98E-24
cor495	OCLM	GTF3C2-AS1	0.718104833	2.79E-37
cor496	ATAT1	AC074117.1	0.605408008	4.32E-24
cor497	KIAA0895L	AC074117.1	0.605648958	4.10E-24
cor498	OCLM	AC007390.1	0.706113594	1.40E-35
cor499	ANKAR	AC007390.1	0.622668806	9.13E-26
cor500	KIAA0895L	AC007390.1	0.637103037	3.00E-27
cor501	TSSK4	AC007390.1	0.614419294	5.94E-25
cor502	LTA	AC006369.1	0.68617552	6.17E-33
cor503	GPR171	AC006369.1	0.675505846	1.32E-31
cor504	THEMIS	AC006369.1	0.626807274	3.49E-26
cor505	CD40LG	AC006369.1	0.690692274	1.62E-33
cor506	GPR55	AC006369.1	0.629987929	1.65E-26
cor507	PRODH2	LINC00211	0.609551056	1.75E-24
cor508	MOGAT3	LINC00211	0.611542214	1.13E-24
cor509	PPEF2	LINC00211	0.60635743	3.51E-24
cor510	CNTN2	CYP1B1-AS1	0.668476103	9.27E-31
cor511	CNTN2	AC009229.2	0.623464126	7.60E-26
cor512	CNTN2	AC009229.1	0.700353625	8.56E-35
cor513	PRODH2	LINC01883	0.635988468	3.93E-27
cor514	MOGAT3	LINC01883	0.64834413	1.85E-28
cor515	PPEF2	LINC01883	0.699399499	1.15E-34
cor516	PDZD3	LINC01883	0.615651885	4.50E-25
cor517	ZPBP2	AC019171.1	0.769041867	1.28E-45
cor518	CNTD1	AC019171.1	0.624169324	6.45E-26
cor519	PDZD3	SLC8A1-AS1	0.60043116	1.26E-23
cor520	PRODH2	LINC01913	0.879393079	1.83E-74
cor521	PLA2G12B	LINC01913	0.75220804	1.22E-42
cor522	TSPYL6	LINC01913	0.681345754	2.51E-32
cor523	MOGAT3	LINC01913	0.830474542	4.29E-59
cor524	HCRT	LINC01913	0.768138771	1.87E-45
cor525	PPEF2	LINC01913	0.866909206	5.69E-70
cor526	CATSPERG	LINC01913	0.657190468	1.90E-29
cor527	AMER3	LINC01913	0.696167338	3.11E-34
cor528	PDZD3	LINC01913	0.820275837	1.66E-56
cor529	RNASE6	EML4-AS1	0.643935	5.60E-28
cor530	AOAH	EML4-AS1	0.656054987	2.55E-29
cor531	P2RY14	EML4-AS1	0.61483305	5.41E-25
cor532	C1QC	EML4-AS1	0.656619765	2.20E-29
cor533	LTA	EML4-AS1	0.724922045	2.75E-38
cor534	ELAVL4	EML4-AS1	0.658711512	1.27E-29
cor535	CD300A	EML4-AS1	0.663228619	3.83E-30
cor536	LILRB4	EML4-AS1	0.65731734	1.83E-29
cor537	FOXP3	EML4-AS1	0.662275311	4.95E-30
cor538	C1orf162	EML4-AS1	0.63541816	4.52E-27
cor539	ATP8B4	EML4-AS1	0.633598427	7.00E-27
cor540	TSGA10IP	LINC02580	0.66133802	6.35E-30
cor541	EVX1	LINC01121	0.610500192	1.42E-24
cor542	SLC7A3	LINC01121	0.617884851	2.72E-25
cor543	OCLM	RHOQ-AS1	0.630522563	1.46E-26
cor544	STPG4	AC093732.1	0.703210103	3.50E-35
cor545	STPG4	AC073283.1	0.792717816	2.87E-50
cor546	HJV	AC073283.2	0.659468522	1.04E-29
cor547	CACNG1	AC073283.2	0.614642727	5.65E-25
cor548	CAVIN4	AC073283.2	0.640594228	1.28E-27
cor549	KLHL11	AC079807.1	0.689028452	2.66E-33
cor550	OCLM	AC093110.1	0.645224143	4.06E-28
cor551	TSSK4	AC093110.1	0.702544915	4.32E-35
cor552	TSGA10IP	AC012358.2	0.611592308	1.11E-24
cor553	FRRS1L	AC007743.1	0.613308208	7.61E-25
cor554	EVX1	LINC01185	0.773871925	1.60E-46
cor555	SLC7A3	LINC01185	0.752152454	1.25E-42
cor556	OCLM	AC016747.3	0.60770038	2.62E-24
cor557	NTS	AC007098.1	0.651044909	9.30E-29
cor558	PRODH2	LINC00309	0.627537073	2.94E-26
cor559	MOGAT3	LINC00309	0.617437642	3.01E-25
cor560	AMER3	LINC00309	0.603689057	6.26E-24
cor561	CD19	LINC02245	0.671033341	4.59E-31
cor562	CD19	LINC02576	0.842895669	1.73E-62
cor563	CD40LG	LINC02576	0.610575931	1.39E-24
cor564	GPR55	LINC02576	0.685618665	7.27E-33
cor565	PRODH2	AC012370.2	0.70485733	2.08E-35
cor566	MOGAT3	AC012370.2	0.738971066	1.84E-40
cor567	PPEF2	AC012370.2	0.734852369	8.26E-40
cor568	CATSPERG	AC012370.2	0.645737308	3.57E-28
cor569	PDZD3	AC012370.2	0.690928139	1.51E-33
cor570	EVX1	AC007389.2	0.669967491	6.16E-31
cor571	SLC7A3	AC007389.2	0.630765532	1.37E-26
cor572	RBM46	AC092669.1	0.689985292	2.00E-33
cor573	PDZD3	MEIS1-AS2	0.611571614	1.12E-24
cor574	NLRP11	LINC01828	0.608260558	2.32E-24
cor575	KIAA0895L	AC017083.1	0.640158014	1.42E-27
cor576	ENPP6	AC015969.1	0.665010963	2.37E-30
cor577	CDH7	AC015969.1	0.676962541	8.76E-32
cor578	ATAT1	PCBP1-AS1	0.633213264	7.67E-27
cor579	OCLM	AC007878.1	0.654307966	4.02E-29
cor580	TSSK4	AC007878.1	0.713627899	1.23E-36
cor581	KLHL11	AC073046.1	0.895682586	3.86E-81
cor582	ASAP2	AC073046.1	0.770742585	6.18E-46
cor583	ANK3	AC073046.1	0.609336867	1.83E-24
cor584	PRR12	AC073046.1	0.663584566	3.48E-30
cor585	KIAA1671	AC073046.1	0.737269502	3.44E-40
cor586	ADCY9	AC073046.1	0.653243625	5.29E-29
cor587	TEAD1	AC073046.1	0.63642515	3.54E-27
cor588	TBC1D8B	AC073046.1	0.602696542	7.74E-24
cor589	MTUS1	AC073046.1	0.603902854	5.98E-24
cor590	SCGB2A2	AC073263.1	0.615220161	4.96E-25
cor591	PRODH2	AC073263.2	0.803217035	1.58E-52
cor592	PLA2G12B	AC073263.2	0.722686396	5.92E-38
cor593	TSPYL6	AC073263.2	0.642270305	8.46E-28
cor594	MOGAT3	AC073263.2	0.758655671	9.41E-44
cor595	HCRT	AC073263.2	0.727636922	1.07E-38
cor596	PPEF2	AC073263.2	0.815226919	2.75E-55
cor597	CATSPERG	AC073263.2	0.632932499	8.20E-27
cor598	AMER3	AC073263.2	0.652934433	5.73E-29
cor599	PDZD3	AC073263.2	0.773123002	2.22E-46
cor600	PRODH2	AC007099.1	0.874192779	1.55E-72
cor601	PLA2G12B	AC007099.1	0.689151554	2.57E-33
cor602	TSPYL6	AC007099.1	0.67929573	4.52E-32
cor603	MOGAT3	AC007099.1	0.811200242	2.44E-54
cor604	HCRT	AC007099.1	0.746140302	1.26E-41
cor605	PPEF2	AC007099.1	0.800619155	5.89E-52
cor606	AMER3	AC007099.1	0.767618576	2.33E-45
cor607	PDZD3	AC007099.1	0.809118942	7.37E-54
cor608	PRR12	AC005034.5	0.663266337	3.80E-30
cor609	TEAD1	AC005034.5	0.617284474	3.12E-25
cor610	OCLM	AC015971.1	0.667275292	1.29E-30
cor611	RNASE6	LINC01943	0.698880104	1.35E-34
cor612	AOAH	LINC01943	0.601694893	9.60E-24
cor613	C1QC	LINC01943	0.669256961	7.48E-31
cor614	LTA	LINC01943	0.613628629	7.08E-25
cor615	CD300A	LINC01943	0.705549164	1.67E-35
cor616	LILRB4	LINC01943	0.679660931	4.07E-32
cor617	CD72	LINC01943	0.69243954	9.61E-34
cor618	C1orf162	LINC01943	0.744649967	2.22E-41
cor619	NNMT	CYTOR	0.65148076	8.32E-29
cor620	ZNF750	CYTOR	-0.620380448	1.54E-25
cor621	LRP2BP	LINC00342	0.602174746	8.66E-24
cor622	C21orf58	LINC00342	0.700465256	8.26E-35
cor623	ATAT1	LINC00342	0.627652183	2.87E-26
cor624	KIAA0895L	LINC00342	0.706554601	1.22E-35
cor625	CCDC189	LINC00342	0.626552515	3.71E-26
cor626	GPR171	AC021188.1	0.628958959	2.11E-26
cor627	PPEF2	AC013270.1	0.662861374	4.23E-30
cor628	PPEF2	AC092675.1	0.618197727	2.54E-25
cor629	RNASE6	LINC02611	0.722844125	5.61E-38
cor630	AOAH	LINC02611	0.659443126	1.05E-29
cor631	C1QC	LINC02611	0.67875709	5.26E-32
cor632	CYSLTR1	LINC02611	0.60786706	2.53E-24
cor633	CD300A	LINC02611	0.706563774	1.21E-35
cor634	LILRB4	LINC02611	0.677010885	8.64E-32
cor635	CD72	LINC02611	0.714667509	8.74E-37
cor636	C1orf162	LINC02611	0.7592358	7.44E-44
cor637	ATP8B4	LINC02611	0.611277516	1.19E-24
cor638	EVX1	AC092667.1	0.865655942	1.52E-69
cor639	TAC1	AC092667.1	0.64798565	2.03E-28
cor640	SLC7A3	AC092667.1	0.867495891	3.58E-70
cor641	PRODH2	LINC01102	0.793478178	1.99E-50
cor642	PLA2G12B	LINC01102	0.626510014	3.74E-26
cor643	TSPYL6	LINC01102	0.61526223	4.92E-25
cor644	MOGAT3	LINC01102	0.775610177	7.48E-47
cor645	HCRT	LINC01102	0.67893863	5.00E-32
cor646	PPEF2	LINC01102	0.8220306	6.11E-57
cor647	CATSPERG	LINC01102	0.604619349	5.12E-24
cor648	AMER3	LINC01102	0.781433059	5.57E-48
cor649	PDZD3	LINC01102	0.791678146	4.73E-50
cor650	PRODH2	LINC01114	0.746570674	1.07E-41
cor651	MOGAT3	LINC01114	0.664168767	2.98E-30
cor652	HCRT	LINC01114	0.621614568	1.16E-25
cor653	PPEF2	LINC01114	0.623310371	7.87E-26
cor654	AMER3	LINC01114	0.641708586	9.72E-28
cor655	PDZD3	LINC01114	0.722871917	5.55E-38
cor656	EVX1	PANTR1	0.602974986	7.30E-24
cor657	SLC7A3	PANTR1	0.645433479	3.85E-28
cor658	C21orf58	C2orf49-DT	0.603411369	6.64E-24
cor659	ATAT1	C2orf49-DT	0.650181934	1.16E-28
cor660	KIAA0895L	C2orf49-DT	0.684774673	9.30E-33
cor661	ASMT	LINC01885	0.657845963	1.60E-29
cor662	FOXN4	LINC01885	0.779813026	1.16E-47
cor663	OCLM	LIMS1-AS1	0.654786156	3.55E-29
cor664	ABCA6	SH3RF3-AS1	0.605875218	3.90E-24
cor665	FAM13C	SH3RF3-AS1	0.626843978	3.46E-26
cor666	ZEB2	SH3RF3-AS1	0.687070587	4.75E-33
cor667	NNMT	MIR4435-2HG	0.624241217	6.35E-26
cor668	ZNF750	MIR4435-2HG	-0.60953384	1.75E-24
cor669	MMP16	AC108463.2	0.630585832	1.43E-26
cor670	WISP1	AC108463.2	0.602345001	8.35E-24
cor671	ZEB2	AC108463.2	0.683279481	1.44E-32
cor672	RNASE6	SOCAR	0.62557137	4.66E-26
cor673	CD300A	SOCAR	0.631506149	1.15E-26
cor674	C1orf162	SOCAR	0.628197436	2.52E-26
cor675	PRODH2	AC110769.1	0.766051875	4.50E-45
cor676	PLA2G12B	AC110769.1	0.619905659	1.72E-25
cor677	MOGAT3	AC110769.1	0.754020858	5.98E-43
cor678	HCRT	AC110769.1	0.660881749	7.17E-30
cor679	PPEF2	AC110769.1	0.752715776	9.99E-43
cor680	AMER3	AC110769.1	0.620327237	1.56E-25
cor681	PDZD3	AC110769.1	0.767523155	2.43E-45
cor682	ATAT1	NIFK-AS1	0.63012227	1.60E-26
cor683	FUZ	NIFK-AS1	0.605185432	4.53E-24
cor684	IRF2BP1	NIFK-AS1	0.611436778	1.15E-24
cor685	PRODH2	LINC01823	0.694871796	4.61E-34
cor686	MOGAT3	LINC01823	0.645015722	4.27E-28
cor687	AMER3	LINC01823	0.62341648	7.68E-26
cor688	PDZD3	LINC01823	0.617427792	3.02E-25
cor689	OCLM	AC010976.1	0.790071615	1.02E-49
cor690	KIAA0895L	AC010976.1	0.625683245	4.54E-26
cor691	TSSK4	AC010976.1	0.616389601	3.82E-25
cor692	LHFPL3	LINC01087	0.682951388	1.58E-32
cor693	RPS6KA6	AC012501.2	0.641158378	1.11E-27
cor694	KIAA0895L	AC013731.1	0.606153177	3.67E-24
cor695	NTS	AC009506.1	0.600441295	1.25E-23
cor696	ATAT1	AC009506.1	0.603426748	6.62E-24
cor697	IRF2BP1	AC009506.1	0.613458048	7.36E-25
cor698	CNTN2	AC007277.1	0.695868723	3.40E-34
cor699	PDZD3	AC007277.1	0.634295575	5.92E-27
cor700	KIAA0895L	AC016737.1	0.619874448	1.73E-25
cor701	PRODH2	AC016737.2	0.800269852	7.02E-52
cor702	MOGAT3	AC016737.2	0.757260637	1.65E-43
cor703	HCRT	AC016737.2	0.681113291	2.68E-32
cor704	PPEF2	AC016737.2	0.778608334	1.98E-47
cor705	CATSPERG	AC016737.2	0.639106228	1.84E-27
cor706	AMER3	AC016737.2	0.649346794	1.43E-28
cor707	PDZD3	AC016737.2	0.770802369	6.02E-46
cor708	ZPBP2	LINC01305	0.653387984	5.10E-29
cor709	CNTD1	LINC01305	0.660689488	7.54E-30
cor710	EVX1	AC009336.1	0.620334635	1.56E-25
cor711	NTS	AC019080.1	0.679791056	3.92E-32
cor712	MTUS1	AC019080.1	0.61550735	4.65E-25
cor713	TRIM2	AC019080.1	0.653315041	5.19E-29
cor714	S100A5	AC019080.3	0.629389357	1.90E-26
cor715	ANKAR	TTN-AS1	0.612770203	8.58E-25
cor716	KLRD1	LINC01934	0.680487347	3.21E-32
cor717	LTA	LINC01934	0.717349357	3.59E-37
cor718	GPR171	LINC01934	0.772979119	2.36E-46
cor719	CD19	LINC01934	0.608740386	2.09E-24
cor720	THEMIS	LINC01934	0.74140637	7.49E-41
cor721	CD72	LINC01934	0.622925079	8.60E-26
cor722	CD244	LINC01934	0.602043206	8.91E-24
cor723	CD40LG	LINC01934	0.713648791	1.22E-36
cor724	WISP1	DIRC1	0.620427183	1.53E-25
cor725	CNRIP1	DIRC1	0.644859647	4.44E-28
cor726	ANKAR	OSGEPL1-AS1	0.610197186	1.52E-24
cor727	ASMT	CAVIN2-AS1	0.742493571	5.00E-41
cor728	TMEM132E	CAVIN2-AS1	0.671647828	3.87E-31
cor729	FOXN4	CAVIN2-AS1	0.807372416	1.84E-53
cor730	NALCN	CAVIN2-AS1	0.683747533	1.25E-32
cor731	ASMT	AC068135.2	0.666370271	1.64E-30
cor732	TMEM132E	AC068135.2	0.638176543	2.31E-27
cor733	FOXN4	AC068135.2	0.689472329	2.33E-33
cor734	NALCN	AC068135.2	0.614626885	5.67E-25
cor735	RBM46	LINC01827	0.675481972	1.33E-31
cor736	TTC16	ANKRD44-AS1	0.690128161	1.92E-33
cor737	C1orf194	ANKRD44-AS1	0.672571154	3.00E-31
cor738	PRODH2	LINC01877	0.799891821	8.49E-52
cor739	PLA2G12B	LINC01877	0.651350127	8.60E-29
cor740	TSPYL6	LINC01877	0.602118282	8.77E-24
cor741	MOGAT3	LINC01877	0.793268355	2.20E-50
cor742	HCRT	LINC01877	0.749569318	3.40E-42
cor743	PPEF2	LINC01877	0.834880724	2.89E-60
cor744	CATSPERG	LINC01877	0.639609003	1.63E-27
cor745	AMER3	LINC01877	0.674618761	1.69E-31
cor746	PDZD3	LINC01877	0.77294392	2.39E-46
cor747	RND2	AC069148.1	0.678191704	6.18E-32
cor748	C16orf95	AC069148.1	0.600192122	1.32E-23
cor749	UGT1A1	AC010731.1	0.657981663	1.54E-29
cor750	ADAM23	AC010731.1	0.776664993	4.70E-47
cor751	TRIM2	AC010731.1	0.641716305	9.70E-28
cor752	LTA	LINC01857	0.699652969	1.06E-34
cor753	GPR171	LINC01857	0.60053852	1.23E-23
cor754	LILRB4	LINC01857	0.630651789	1.41E-26
cor755	CD19	LINC01857	0.670004674	6.09E-31
cor756	THEMIS	LINC01857	0.607638976	2.66E-24
cor757	CD72	LINC01857	0.673747356	2.16E-31
cor758	CD40LG	LINC01857	0.694452714	5.23E-34
cor759	GAPT	LINC01857	0.615694184	4.46E-25
cor760	PTH2R	AC019185.1	0.69849299	1.52E-34
cor761	KIAA0895L	AC007038.1	0.696255253	3.02E-34
cor762	KIAA0895L	KANSL1L-AS1	0.609756862	1.67E-24
cor763	MYL2	LANCL1-AS1	0.768352585	1.71E-45
cor764	MYH6	LANCL1-AS1	0.80132626	4.13E-52
cor765	MYH7	LANCL1-AS1	0.789654728	1.24E-49
cor766	HJV	LANCL1-AS1	0.875145338	6.99E-73
cor767	STAC3	LANCL1-AS1	0.779344202	1.43E-47
cor768	ACHE	LANCL1-AS1	0.747337947	8.01E-42
cor769	NES	LANCL1-AS1	0.614063315	6.43E-25
cor770	KIAA0408	LANCL1-AS1	0.670929535	4.72E-31
cor771	SH3BGR	LANCL1-AS1	0.778630427	1.96E-47
cor772	CACNG1	LANCL1-AS1	0.832758124	1.07E-59
cor773	CAVIN4	LANCL1-AS1	0.839212147	1.88E-61
cor774	TRIM72	LANCL1-AS1	0.718068649	2.82E-37
cor775	CTHRC1	LINC01614	0.709406762	4.87E-36
cor776	KIAA1024	LINC01614	0.647268017	2.43E-28
cor777	ISLR	LINC01614	0.626510628	3.74E-26
cor778	SHANK1	LINC01614	0.658873191	1.22E-29
cor779	MMP16	LINC01614	0.716873745	4.21E-37
cor780	OMD	LINC01614	0.649135358	1.51E-28
cor781	TMEM200A	LINC01614	0.621565135	1.18E-25
cor782	WISP1	LINC01614	0.705084421	1.94E-35
cor783	HTRA3	LINC01614	0.609970893	1.59E-24
cor784	PTPRM	LINC01614	0.63385203	6.58E-27
cor785	SSC5D	LINC01614	0.678244223	6.09E-32
cor786	CNRIP1	LINC01614	0.672893968	2.74E-31
cor787	ZEB2	LINC01614	0.701459158	6.06E-35
cor788	PRODH2	CATIP-AS2	0.605051777	4.66E-24
cor789	PPEF2	CATIP-AS2	0.624084271	6.58E-26
cor790	PDZD3	CATIP-AS2	0.622483062	9.53E-26
cor791	ENPP6	AC009974.1	0.645387216	3.89E-28
cor792	GJB1	AC097468.1	0.621239445	1.27E-25
cor793	ASMT	AC097468.1	0.668591357	8.98E-31
cor794	FOXN4	AC097468.1	0.636721461	3.29E-27
cor795	MYL2	AC053503.3	0.807675567	1.57E-53
cor796	MYH6	AC053503.3	0.749863154	3.03E-42
cor797	MYH7	AC053503.3	0.788537899	2.10E-49
cor798	HJV	AC053503.3	0.884517276	1.87E-76
cor799	STAC3	AC053503.3	0.839551962	1.52E-61
cor800	ACHE	AC053503.3	0.76080888	3.93E-44
cor801	NES	AC053503.3	0.60015367	1.33E-23
cor802	SH3BGR	AC053503.3	0.690721657	1.61E-33
cor803	CACNG1	AC053503.3	0.86989527	5.28E-71
cor804	CAVIN4	AC053503.3	0.842650984	2.03E-62
cor805	TRIM72	AC053503.3	0.725739989	2.07E-38
cor806	CXCL11	AC009950.1	0.620987014	1.34E-25
cor807	PRODH2	GCSIR	0.800789058	5.41E-52
cor808	HEATR9	GCSIR	0.604386445	5.38E-24
cor809	TSPYL6	GCSIR	0.638837687	1.97E-27
cor810	MOGAT3	GCSIR	0.754810324	4.38E-43
cor811	HCRT	GCSIR	0.652353926	6.65E-29
cor812	PPEF2	GCSIR	0.738315582	2.34E-40
cor813	CATSPERG	GCSIR	0.623726097	7.15E-26
cor814	AMER3	GCSIR	0.761086422	3.51E-44
cor815	PDZD3	GCSIR	0.7664882	3.75E-45
cor816	SCGB2A2	AC009407.1	0.622921439	8.61E-26
cor817	PRODH2	AC017104.2	0.631500368	1.15E-26
cor818	MOGAT3	AC017104.2	0.601724342	9.54E-24
cor819	PPEF2	AC017104.2	0.629225802	1.98E-26
cor820	AMER3	AC017104.2	0.614727882	5.54E-25
cor821	PDZD3	AC017104.2	0.634672919	5.40E-27
cor822	UGT1A1	AC114812.2	0.710638871	3.27E-36
cor823	PCDH19	AC097713.1	0.600812363	1.16E-23
cor824	ZEB2	AC112721.1	0.611013268	1.27E-24
cor825	SHANK1	AC112721.2	0.602663905	7.80E-24
cor826	MMP16	AC112721.2	0.6561213	2.51E-29
cor827	TMEM200A	AC112721.2	0.636330839	3.62E-27
cor828	ZEB2	AC112721.2	0.711489229	2.48E-36
cor829	MYL2	KLHL30-AS1	0.683074119	1.52E-32
cor830	MYH6	KLHL30-AS1	0.632532058	9.03E-27
cor831	MYH7	KLHL30-AS1	0.665751786	1.94E-30
cor832	HJV	KLHL30-AS1	0.767427944	2.53E-45
cor833	STAC3	KLHL30-AS1	0.731892539	2.39E-39
cor834	ACHE	KLHL30-AS1	0.702321096	4.63E-35
cor835	KIAA0408	KLHL30-AS1	0.636090255	3.84E-27
cor836	SH3BGR	KLHL30-AS1	0.649572185	1.35E-28
cor837	CACNG1	KLHL30-AS1	0.768015911	1.97E-45
cor838	CAVIN4	KLHL30-AS1	0.735678698	6.13E-40
cor839	TRIM72	KLHL30-AS1	0.668743341	8.61E-31
cor840	PRODH2	LINC01107	0.678332284	5.94E-32
cor841	MOGAT3	LINC01107	0.670600638	5.17E-31
cor842	HCRT	LINC01107	0.611456381	1.15E-24
cor843	PPEF2	LINC01107	0.680200037	3.49E-32
cor844	AMER3	LINC01107	0.640457158	1.32E-27
cor845	PDZD3	LINC01107	0.675373458	1.37E-31
cor846	PRODH2	AC093802.1	0.690024413	1.98E-33
cor847	TSPYL6	AC093802.1	0.612054131	1.01E-24
cor848	MOGAT3	AC093802.1	0.717421968	3.50E-37
cor849	HCRT	AC093802.1	0.62022191	1.60E-25
cor850	PPEF2	AC093802.1	0.689064211	2.63E-33
cor851	CATSPERG	AC093802.1	0.607513773	2.73E-24
cor852	AMER3	AC093802.1	0.738275347	2.38E-40
cor853	PDZD3	AC093802.1	0.722237449	6.90E-38
cor854	ATAT1	CAPN10-DT	0.715471511	6.70E-37
cor855	KIAA0895L	CAPN10-DT	0.710094009	3.90E-36
cor856	MOGAT3	AC104809.1	0.609305337	1.84E-24
cor857	OCLM	AC005104.1	0.619283788	1.98E-25
cor858	TSSK4	AC005104.1	0.652719389	6.05E-29
cor859	CHRM5	BOK-AS1	0.607257766	2.89E-24
cor860	KIAA0895L	AC114730.3	0.662049677	5.25E-30
cor861	CNTN2	AC093642.1	0.601004577	1.11E-23
cor862	CHL1	CHL1-AS2	0.683459226	1.36E-32
cor863	CHL1	CHL1-AS1	0.673917097	2.06E-31
cor864	C21orf58	AC024060.2	0.620762479	1.41E-25
cor865	ATAT1	AC024060.2	0.62874763	2.21E-26
cor866	KIAA0895L	AC024060.2	0.619371784	1.94E-25
cor867	CCDC189	AC024060.2	0.646048527	3.30E-28
cor868	C1orf194	SRGAP3-AS2	0.854697302	5.36E-66
cor869	C5orf49	SRGAP3-AS2	0.743170176	3.88E-41
cor870	TMEM190	SRGAP3-AS2	0.806784935	2.51E-53
cor871	C22orf15	SRGAP3-AS2	0.684925975	8.90E-33
cor872	C21orf58	THUMPD3-AS1	0.644214951	5.22E-28
cor873	ATAT1	THUMPD3-AS1	0.61612143	4.05E-25
cor874	KIAA0895L	THUMPD3-AS1	0.648457285	1.80E-28
cor875	CCDC189	AC022007.1	0.611606233	1.11E-24
cor876	KIAA0895L	XPC-AS1	0.62258589	9.30E-26
cor877	TSSK4	XPC-AS1	0.671663118	3.86E-31
cor878	KLHL11	FGD5-AS1	0.62244541	9.61E-26
cor879	PRR12	FGD5-AS1	0.648068114	1.98E-28
cor880	TEAD1	FGD5-AS1	0.618027198	2.64E-25
cor881	ZNF155	FGD5-AS1	0.60683891	3.16E-24
cor882	LGR4	FGD5-AS1	0.600491522	1.24E-23
cor883	MTUS1	FGD5-AS1	0.690614363	1.66E-33
cor884	IPO11	FGD5-AS1	0.652766979	5.98E-29
cor885	LRP2BP	SH3BP5-AS1	0.614543576	5.77E-25
cor886	ATAT1	SH3BP5-AS1	0.606909855	3.11E-24
cor887	KIAA0895L	SH3BP5-AS1	0.657119386	1.93E-29
cor888	TSSK4	SH3BP5-AS1	0.635698417	4.22E-27
cor889	CD40LG	AC090948.2	0.613831344	6.77E-25
cor890	EVX1	UBE2E2-AS1	0.669851254	6.36E-31
cor891	SLC7A3	UBE2E2-AS1	0.662922361	4.16E-30
cor892	AGBL3	ITGA9-AS1	0.603017151	7.23E-24
cor893	S100A5	ACVR2B-AS1	0.612441082	9.23E-25
cor894	IRF2BP1	ACVR2B-AS1	0.616623308	3.62E-25
cor895	PRODH2	AC099541.1	0.602531002	8.02E-24
cor896	MOGAT3	AC099541.1	0.615289051	4.89E-25
cor897	C1orf194	HHATL-AS1	0.60337642	6.69E-24
cor898	KLHL11	ZKSCAN7-AS1	0.615064872	5.14E-25
cor899	RNASE6	CCR5AS	0.78271433	3.11E-48
cor900	AOAH	CCR5AS	0.72830672	8.46E-39
cor901	P2RY14	CCR5AS	0.63273785	8.59E-27
cor902	C1QC	CCR5AS	0.770664672	6.39E-46
cor903	LTA	CCR5AS	0.653814714	4.56E-29
cor904	FCGR2A	CCR5AS	0.693011317	8.09E-34
cor905	CYSLTR1	CCR5AS	0.668030027	1.05E-30
cor906	CD300A	CCR5AS	0.734564924	9.16E-40
cor907	LILRB4	CCR5AS	0.820159828	1.77E-56
cor908	CD72	CCR5AS	0.613272149	7.67E-25
cor909	FOXP3	CCR5AS	0.697870715	1.84E-34
cor910	C1orf162	CCR5AS	0.800879075	5.17E-52
cor911	GAPT	CCR5AS	0.611906013	1.04E-24
cor912	ATP8B4	CCR5AS	0.788583099	2.06E-49
cor913	ZEB2	CCR5AS	0.697036026	2.38E-34
cor914	GPR62	AC137630.1	0.619934679	1.71E-25
cor915	OCLM	RHOA-IT1	0.656776068	2.11E-29
cor916	ASMT	BSN-DT	0.762031514	2.38E-44
cor917	TMEM132E	BSN-DT	0.768948605	1.33E-45
cor918	FOXN4	BSN-DT	0.813524499	6.96E-55
cor919	NALCN	BSN-DT	0.697922938	1.81E-34
cor920	TSSK4	RBM5-AS1	0.605568622	4.17E-24
cor921	KIAA0895L	SEMA3F-AS1	0.681315671	2.53E-32
cor922	EVX1	GLYCTK-AS1	0.661823715	5.58E-30
cor923	SLC7A3	GLYCTK-AS1	0.652419807	6.54E-29
cor924	PPEF2	LINC00698	0.612166868	9.81E-25
cor925	TSSK4	PSMD6-AS2	0.691618373	1.23E-33
cor926	ABCA6	ADAMTS9-AS2	0.715922363	5.77E-37
cor927	FAM13C	ADAMTS9-AS2	0.616888237	3.41E-25
cor928	CHRDL1	ADAMTS9-AS2	0.606671931	3.28E-24
cor929	RNF180	ADAMTS9-AS2	0.612574121	8.96E-25
cor930	FRY	ADAMTS9-AS2	0.626804472	3.49E-26
cor931	CYSLTR1	LINC00877	0.61790028	2.71E-25
cor932	CD19	LINC00877	0.640081994	1.45E-27
cor933	CD40LG	LINC00877	0.623819677	7.00E-26
cor934	GAPT	LINC00877	0.677064832	8.51E-32
cor935	ASMT	LINC00870	0.624069801	6.60E-26
cor936	TMEM132E	LINC00870	0.611433095	1.15E-24
cor937	FOXN4	LINC00870	0.753153645	8.41E-43
cor938	OMD	LINC00506	0.607818352	2.55E-24
cor939	TMEM200A	LINC00506	0.631829693	1.07E-26
cor940	ADAMTS10	LINC00506	0.6409918	1.16E-27
cor941	CNRIP1	LINC00506	0.63446543	5.68E-27
cor942	ZEB2	LINC00506	0.606295894	3.56E-24
cor943	ASMT	AC110491.1	0.690622118	1.66E-33
cor944	TMEM132E	AC110491.1	0.757163725	1.71E-43
cor945	FOXN4	AC110491.1	0.785478196	8.75E-49
cor946	PRODH2	LINC00635	0.808881559	8.35E-54
cor947	PLA2G12B	LINC00635	0.681235008	2.59E-32
cor948	TSPYL6	LINC00635	0.672863446	2.76E-31
cor949	MOGAT3	LINC00635	0.823740268	2.29E-57
cor950	HCRT	LINC00635	0.708217389	7.14E-36
cor951	PPEF2	LINC00635	0.779476045	1.35E-47
cor952	CATSPERG	LINC00635	0.633218669	7.66E-27
cor953	AMER3	LINC00635	0.811706588	1.86E-54
cor954	PDZD3	LINC00635	0.781754081	4.82E-48
cor955	CD40LG	LINC01215	0.604413248	5.35E-24
cor956	PRODH2	LINC01205	0.600880887	1.14E-23
cor957	PDZD3	LINC01205	0.632140721	9.91E-27
cor958	TSGA10IP	AC092916.1	0.603875781	6.01E-24
cor959	CHRM5	AC092916.1	0.604368197	5.40E-24
cor960	C3orf52	TBILA	0.713413345	1.32E-36
cor961	RNF150	AC078785.1	0.648159712	1.94E-28
cor962	RAB42	AC078785.1	0.613980416	6.55E-25
cor963	ABCA6	AC093010.2	0.635844434	4.07E-27
cor964	RNF150	AC093010.2	0.60345061	6.59E-24
cor965	RUSC2	AC093010.2	0.617457771	3.00E-25
cor966	CD34	AC093010.2	0.644580256	4.76E-28
cor967	OMD	AC093010.2	0.647055027	2.56E-28
cor968	FAM13C	AC093010.2	0.67195095	3.56E-31
cor969	SLC2A10	AC093010.2	0.626952234	3.38E-26
cor970	PTPRM	AC093010.2	0.69857271	1.48E-34
cor971	LZTS1	AC093010.2	0.662258588	4.97E-30
cor972	ADAMTS10	AC093010.2	0.658976097	1.19E-29
cor973	SSC5D	AC093010.2	0.634756477	5.30E-27
cor974	CNRIP1	AC093010.2	0.637349153	2.83E-27
cor975	COL15A1	AC093010.2	0.611166494	1.22E-24
cor976	PRKD1	AC093010.2	0.624670958	5.74E-26
cor977	RNF180	AC093010.2	0.620315559	1.57E-25
cor978	SYTL2	AC093010.2	0.605606938	4.13E-24
cor979	FZD1	AC093010.2	0.613054817	8.05E-25
cor980	FRY	AC093010.2	0.609318359	1.84E-24
cor981	ZEB2	AC093010.2	0.663472782	3.59E-30
cor982	TSSK4	AC092910.3	0.604540097	5.21E-24
cor983	SLC12A5	AC092902.2	0.602931301	7.36E-24
cor984	STMN2	LINC02016	0.734476306	9.46E-40
cor985	CACNG1	LINC02016	0.663821033	3.27E-30
cor986	CAVIN4	LINC02016	0.623331391	7.83E-26
cor987	C21orf58	H1-10-AS1	0.618616876	2.31E-25
cor988	ATAT1	H1-10-AS1	0.60703699	3.03E-24
cor989	KRT6A	H1-10-AS1	-0.606955463	3.08E-24
cor990	CCKBR	AC083906.3	0.68049331	3.21E-32
cor991	C21orf58	AC096992.2	0.616362773	3.84E-25
cor992	MOGAT3	BPESC1	0.664646582	2.62E-30
cor993	AMER3	BPESC1	0.688135752	3.47E-33
cor994	PRODH2	CLSTN2-AS1	0.86794568	2.51E-70
cor995	PLA2G12B	CLSTN2-AS1	0.681842659	2.18E-32
cor996	TSPYL6	CLSTN2-AS1	0.65516542	3.22E-29
cor997	MOGAT3	CLSTN2-AS1	0.83020845	5.04E-59
cor998	HCRT	CLSTN2-AS1	0.78249896	3.43E-48
cor999	PPEF2	CLSTN2-AS1	0.857729803	5.99E-67
cor1000	CATSPERG	CLSTN2-AS1	0.72002469	1.46E-37
cor1001	AMER3	CLSTN2-AS1	0.690252299	1.85E-33
cor1002	PDZD3	CLSTN2-AS1	0.824017358	1.95E-57
cor1003	OCLM	AC108727.1	0.627921355	2.69E-26
cor1004	OCLM	ATP1B3-AS1	0.700992345	7.01E-35
cor1005	TSSK4	ATP1B3-AS1	0.692476759	9.51E-34
cor1006	PRODH2	AC092979.1	0.660021342	9.00E-30
cor1007	MOGAT3	AC092979.1	0.642058926	8.92E-28
cor1008	PPEF2	AC092979.1	0.680136639	3.55E-32
cor1009	AMER3	AC092979.1	0.684715706	9.46E-33
cor1010	PDZD3	AC092979.1	0.666359046	1.65E-30
cor1011	SCGB2A2	AC093001.1	0.600369843	1.27E-23
cor1012	TMEM201	LINC01214	-0.603759406	6.16E-24
cor1013	NKAIN2	ARHGEF26-AS1	0.61344975	7.37E-25
cor1014	PRODH2	AC104472.1	0.672314489	3.22E-31
cor1015	TSPYL6	AC104472.1	0.606834854	3.17E-24
cor1016	MOGAT3	AC104472.1	0.696776336	2.58E-34
cor1017	PPEF2	AC104472.1	0.717939073	2.95E-37
cor1018	PDZD3	AC104472.1	0.675785874	1.22E-31
cor1019	MOGAT3	LINC02067	0.612755062	8.61E-25
cor1020	PPEF2	LINC02067	0.61084103	1.32E-24
cor1021	OCLM	AC078795.1	0.697617701	1.99E-34
cor1022	TSSK4	AC078795.1	0.636160737	3.77E-27
cor1023	SCGB2A2	LINC01208	0.613902434	6.66E-25
cor1024	KIAA0895L	CCDC39	0.601595534	9.80E-24
cor1025	TSSK4	CCDC39	0.697048814	2.37E-34
cor1026	NTS	SOX2-OT	0.64332694	6.51E-28
cor1027	RND2	SOX2-OT	0.638498328	2.14E-27
cor1028	PCDH19	SOX2-OT	0.650267139	1.13E-28
cor1029	FRRS1L	SOX2-OT	0.617207175	3.17E-25
cor1030	OCLM	MCCC1-AS1	0.61421474	6.22E-25
cor1031	KIAA0895L	MCCC1-AS1	0.643249022	6.64E-28
cor1032	OCLM	YEATS2-AS1	0.687154779	4.63E-33
cor1033	KIAA0895L	YEATS2-AS1	0.620678502	1.44E-25
cor1034	ASMT	LINC02054	0.835277087	2.26E-60
cor1035	TMEM132E	LINC02054	0.76181765	2.60E-44
cor1036	FOXN4	LINC02054	0.85310421	1.66E-65
cor1037	NALCN	LINC02054	0.701997148	5.13E-35
cor1038	PRODH2	LINC02069	0.771851442	3.84E-46
cor1039	TSPYL6	LINC02069	0.623074724	8.31E-26
cor1040	MOGAT3	LINC02069	0.741701667	6.71E-41
cor1041	PPEF2	LINC02069	0.675518144	1.32E-31
cor1042	AMER3	LINC02069	0.710258552	3.70E-36
cor1043	PDZD3	LINC02069	0.750592168	2.29E-42
cor1044	PRODH2	LINC02052	0.884831187	1.40E-76
cor1045	PLA2G12B	LINC02052	0.742514776	4.96E-41
cor1046	TSPYL6	LINC02052	0.662466712	4.70E-30
cor1047	MOGAT3	LINC02052	0.868188712	2.07E-70
cor1048	HCRT	LINC02052	0.792004657	4.05E-50
cor1049	PPEF2	LINC02052	0.903526231	9.23E-85
cor1050	CATSPERG	LINC02052	0.666951792	1.40E-30
cor1051	AMER3	LINC02052	0.686586973	5.47E-33
cor1052	PDZD3	LINC02052	0.843180482	1.44E-62
cor1053	PRODH2	AC068631.1	0.689560176	2.27E-33
cor1054	MOGAT3	AC068631.1	0.677492242	7.54E-32
cor1055	HCRT	AC068631.1	0.604311906	5.47E-24
cor1056	PPEF2	AC068631.1	0.697180878	2.28E-34
cor1057	CATSPERG	AC068631.1	0.617994418	2.66E-25
cor1058	AMER3	AC068631.1	0.603136521	7.05E-24
cor1059	PDZD3	AC068631.1	0.692264952	1.01E-33
cor1060	TSSK4	AC112907.3	0.627128694	3.24E-26
cor1061	RND2	LINC02043	0.620366208	1.55E-25
cor1062	CD19	OSTN-AS1	0.690953784	1.50E-33
cor1063	OCLM	OPA1-AS1	0.61768174	2.85E-25
cor1064	PRODH2	LINC02037	0.8264602	4.69E-58
cor1065	PLA2G12B	LINC02037	0.61110241	1.24E-24
cor1066	MOGAT3	LINC02037	0.785510063	8.62E-49
cor1067	HCRT	LINC02037	0.699350133	1.17E-34
cor1068	PPEF2	LINC02037	0.778350752	2.23E-47
cor1069	AMER3	LINC02037	0.74531283	1.73E-41
cor1070	PDZD3	LINC02037	0.798660302	1.57E-51
cor1071	OCLM	ACAP2-IT1	0.644344283	5.05E-28
cor1072	TSSK4	ACAP2-IT1	0.606500402	3.41E-24
cor1073	C21orf58	MUC20-OT1	0.649101861	1.53E-28
cor1074	ATAT1	MUC20-OT1	0.645255954	4.02E-28
cor1075	KIAA0895L	MUC20-OT1	0.687039477	4.79E-33
cor1076	TRIM2	LINC00885	0.630846781	1.35E-26
cor1077	OCLM	AC069257.1	0.61326807	7.68E-25
cor1078	PRODH2	UBXN7-AS1	0.76547625	5.73E-45
cor1079	MOGAT3	UBXN7-AS1	0.756886482	1.91E-43
cor1080	HCRT	UBXN7-AS1	0.630610538	1.43E-26
cor1081	PPEF2	UBXN7-AS1	0.716571261	4.65E-37
cor1082	AMER3	UBXN7-AS1	0.68622127	6.09E-33
cor1083	PDZD3	UBXN7-AS1	0.797745872	2.47E-51
cor1084	C16orf95	LINC01063	0.608587897	2.16E-24
cor1085	OCLM	NCBP2-AS1	0.66819735	1.00E-30
cor1086	TSSK4	NCBP2-AS1	0.605458914	4.27E-24
cor1087	C21orf58	MELTF-AS1	0.672334016	3.20E-31
cor1088	ATAT1	MELTF-AS1	0.679615192	4.12E-32
cor1089	IRF2BP1	MELTF-AS1	0.617979223	2.66E-25
cor1090	C16orf95	MELTF-AS1	0.639408324	1.71E-27
cor1091	KIAA0895L	MELTF-AS1	0.640831118	1.21E-27
cor1092	CCDC189	MELTF-AS1	0.662883069	4.21E-30
cor1093	CNTN2	PDE6B-AS1	0.609113812	1.92E-24
cor1094	TSSK4	CTBP1-AS	0.666847935	1.44E-30
cor1095	PRR12	CTBP1-DT	0.693972617	6.05E-34
cor1096	ZNF155	CTBP1-DT	0.605545937	4.19E-24
cor1097	B3GNT9	CTBP1-DT	0.625507014	4.73E-26
cor1098	MED24	CTBP1-DT	0.613837622	6.76E-25
cor1099	C21orf58	SLBP-DT	0.644673284	4.66E-28
cor1100	KIAA0895L	SLBP-DT	0.638469841	2.15E-27
cor1101	CCDC189	SLBP-DT	0.668590035	8.98E-31
cor1102	PRODH2	AL158068.2	0.606187318	3.64E-24
cor1103	PPEF2	AL158068.2	0.614747889	5.52E-25
cor1104	PDZD3	AL158068.2	0.600908125	1.14E-23
cor1105	C1orf194	AL645924.1	0.681601073	2.33E-32
cor1106	C5orf49	AL645924.1	0.606554851	3.37E-24
cor1107	C22orf15	AL645924.1	0.609564696	1.74E-24
cor1108	PRODH2	AL590235.1	0.676802567	9.16E-32
cor1109	PLA2G12B	AL590235.1	0.614816586	5.43E-25
cor1110	MOGAT3	AL590235.1	0.625662513	4.56E-26
cor1111	HCRT	AL590235.1	0.642666752	7.67E-28
cor1112	PPEF2	AL590235.1	0.695044272	4.37E-34
cor1113	PDZD3	AL590235.1	0.615561867	4.60E-25
cor1114	JPH3	LINC02600	0.665065996	2.34E-30
cor1115	PRODH2	AC105415.1	0.683285701	1.43E-32
cor1116	MOGAT3	AC105415.1	0.706128279	1.39E-35
cor1117	HCRT	AC105415.1	0.65472249	3.61E-29
cor1118	PPEF2	AC105415.1	0.681538321	2.37E-32
cor1119	PDZD3	AC105415.1	0.684186058	1.10E-32
cor1120	PRODH2	AC113615.1	0.818463145	4.59E-56
cor1121	PLA2G12B	AC113615.1	0.681183917	2.63E-32
cor1122	HEATR9	AC113615.1	0.616454158	3.76E-25
cor1123	TSPYL6	AC113615.1	0.7279902	9.46E-39
cor1124	MOGAT3	AC113615.1	0.809668784	5.51E-54
cor1125	HCRT	AC113615.1	0.691739945	1.19E-33
cor1126	PPEF2	AC113615.1	0.822502338	4.66E-57
cor1127	CATSPERG	AC113615.1	0.672453783	3.10E-31
cor1128	AMER3	AC113615.1	0.748560442	5.01E-42
cor1129	PDZD3	AC113615.1	0.778891782	1.75E-47
cor1130	HRG	LINC02261	0.61813841	2.57E-25
cor1131	KIAA0895L	AC095057.3	0.624929474	5.41E-26
cor1132	ASMT	LINC00682	0.769362766	1.11E-45
cor1133	TMEM132E	LINC00682	0.606534022	3.38E-24
cor1134	FOXN4	LINC00682	0.668464957	9.29E-31
cor1135	GABRB1	AC107398.3	0.849416876	2.17E-64
cor1136	PRODH2	AC104066.3	0.871119838	1.96E-71
cor1137	PLA2G12B	AC104066.3	0.65708226	1.95E-29
cor1138	TSPYL6	AC104066.3	0.615107028	5.09E-25
cor1139	MOGAT3	AC104066.3	0.840833715	6.64E-62
cor1140	HCRT	AC104066.3	0.732539598	1.89E-39
cor1141	PPEF2	AC104066.3	0.844979019	4.37E-63
cor1142	CATSPERG	AC104066.3	0.6466318	2.85E-28
cor1143	AMER3	AC104066.3	0.720582784	1.21E-37
cor1144	PDZD3	AC104066.3	0.849822066	1.64E-64
cor1145	PPEF2	AC023154.1	0.620900241	1.37E-25
cor1146	EVX1	EPHA5-AS1	0.692680207	8.94E-34
cor1147	SLC7A3	EPHA5-AS1	0.639094034	1.85E-27
cor1148	CCDC189	HNRNPD-DT	0.622078012	1.05E-25
cor1149	AMER3	AC096746.1	0.603571237	6.42E-24
cor1150	TMEM132E	AC106881.1	0.685225367	8.15E-33
cor1151	NALCN	AC106881.1	0.608851377	2.04E-24
cor1152	STPG2	AC034154.1	0.785908996	7.17E-49
cor1153	PPEF2	AC109361.1	0.633852236	6.58E-27
cor1154	WDR86	LEF1-AS1	0.609114696	1.92E-24
cor1155	KLHL11	AC093752.2	0.678687696	5.37E-32
cor1156	PRR12	AC093752.2	0.633131752	7.82E-27
cor1157	KIAA1671	AC093752.2	0.601841894	9.30E-24
cor1158	TSSK4	AC093752.2	0.653031006	5.59E-29
cor1159	LTA	IL21-AS1	0.641290465	1.08E-27
cor1160	GPR171	IL21-AS1	0.649005331	1.56E-28
cor1161	CD19	IL21-AS1	0.664847921	2.48E-30
cor1162	THEMIS	IL21-AS1	0.635083454	4.90E-27
cor1163	CD40LG	IL21-AS1	0.711569098	2.41E-36
cor1164	MYH6	LINC01091	0.602886487	7.44E-24
cor1165	HJV	LINC01091	0.653317955	5.19E-29
cor1166	TRIM72	LINC01091	0.600398909	1.27E-23
cor1167	CNIH3	HHIP-AS1	0.608097838	2.40E-24
cor1168	PRKD1	HHIP-AS1	0.606519921	3.39E-24
cor1169	CD19	AC108206.1	0.616418885	3.79E-25
cor1170	PRODH2	LINC02507	0.686558532	5.52E-33
cor1171	MOGAT3	LINC02507	0.648234865	1.90E-28
cor1172	PPEF2	LINC02507	0.658017747	1.53E-29
cor1173	PDZD3	LINC02507	0.6568765	2.06E-29
cor1174	KLHL11	FAM160A1-DT	0.645600042	3.69E-28
cor1175	CD19	AC106882.1	0.62841148	2.40E-26
cor1176	CTHRC1	AC079298.3	0.630722473	1.39E-26
cor1177	SHANK1	AC079298.3	0.637596963	2.66E-27
cor1178	MMP16	AC079298.3	0.681589941	2.34E-32
cor1179	WISP1	AC079298.3	0.605082142	4.63E-24
cor1180	PTPRM	AC079298.3	0.607838115	2.54E-24
cor1181	SSC5D	AC079298.3	0.620990779	1.34E-25
cor1182	CNRIP1	AC079298.3	0.672704622	2.89E-31
cor1183	COL15A1	AC079298.3	0.616551809	3.68E-25
cor1184	ZEB2	AC079298.3	0.669911648	6.25E-31
cor1185	PRODH2	AC097467.3	0.675191734	1.44E-31
cor1186	PLA2G12B	AC097467.3	0.620007859	1.68E-25
cor1187	TSPYL6	AC097467.3	0.622135352	1.03E-25
cor1188	MOGAT3	AC097467.3	0.731410077	2.83E-39
cor1189	HCRT	AC097467.3	0.650374775	1.10E-28
cor1190	PPEF2	AC097467.3	0.72620641	1.76E-38
cor1191	CATSPERG	AC097467.3	0.692410241	9.70E-34
cor1192	AMER3	AC097467.3	0.636964974	3.11E-27
cor1193	PDZD3	AC097467.3	0.674982283	1.53E-31
cor1194	CTHRC1	AC104083.1	0.65737069	1.81E-29
cor1195	ABCA6	AC104083.1	0.654803862	3.53E-29
cor1196	ISLR	AC104083.1	0.706823007	1.12E-35
cor1197	MMP16	AC104083.1	0.701761976	5.52E-35
cor1198	CD34	AC104083.1	0.678592098	5.52E-32
cor1199	OMD	AC104083.1	0.653425513	5.05E-29
cor1200	TMEM200A	AC104083.1	0.65881674	1.24E-29
cor1201	FAM13C	AC104083.1	0.61659168	3.65E-25
cor1202	WISP1	AC104083.1	0.702745053	4.05E-35
cor1203	SLC2A10	AC104083.1	0.604551179	5.20E-24
cor1204	PTPRM	AC104083.1	0.649478384	1.39E-28
cor1205	LZTS1	AC104083.1	0.722353238	6.63E-38
cor1206	ADAMTS10	AC104083.1	0.670244866	5.70E-31
cor1207	SSC5D	AC104083.1	0.654592735	3.73E-29
cor1208	LAMP5	AC104083.1	0.601900813	9.18E-24
cor1209	CNRIP1	AC104083.1	0.70877527	5.97E-36
cor1210	COL15A1	AC104083.1	0.673194289	2.52E-31
cor1211	PRKD1	AC104083.1	0.619050363	2.09E-25
cor1212	SYTL2	AC104083.1	0.614707283	5.57E-25
cor1213	FZD1	AC104083.1	0.617706911	2.83E-25
cor1214	ZEB2	AC104083.1	0.76110304	3.48E-44
cor1215	KIAA0895L	AC093788.1	0.622523179	9.44E-26
cor1216	MOGAT3	LINC02275	0.736555022	4.46E-40
cor1217	HCRT	LINC02275	0.64580926	3.50E-28
cor1218	PPEF2	LINC02275	0.604288576	5.50E-24
cor1219	LRP2BP	SAP30-DT	0.603758365	6.16E-24
cor1220	PRODH2	AC027627.1	0.603141367	7.04E-24
cor1221	CAVIN1	TENM3-AS1	0.60105099	1.10E-23
cor1222	CD19	LINC02362	0.747927212	6.39E-42
cor1223	GPR55	LINC02362	0.622616234	9.24E-26
cor1224	CDH7	AC097652.1	0.611766667	1.07E-24
cor1225	PRODH2	AC093909.4	0.616445146	3.77E-25
cor1226	MOGAT3	AC093909.4	0.619643794	1.83E-25
cor1227	HCRT	AC093909.4	0.610294177	1.48E-24
cor1228	PPEF2	AC093909.4	0.624875952	5.48E-26
cor1229	MYL2	AC021087.4	0.719379209	1.82E-37
cor1230	MYH6	AC021087.4	0.675111334	1.47E-31
cor1231	MYH7	AC021087.4	0.716354982	5.00E-37
cor1232	HJV	AC021087.4	0.786408635	5.68E-49
cor1233	STAC3	AC021087.4	0.776362603	5.37E-47
cor1234	ACHE	AC021087.4	0.760067451	5.31E-44
cor1235	SH3BGR	AC021087.4	0.662134329	5.14E-30
cor1236	CACNG1	AC021087.4	0.777554613	3.17E-47
cor1237	CAVIN4	AC021087.4	0.718740115	2.25E-37
cor1238	TRIM72	AC021087.4	0.725284438	2.42E-38
cor1239	PRODH2	AC106772.1	0.746716396	1.02E-41
cor1240	TSPYL6	AC106772.1	0.608216429	2.34E-24
cor1241	MOGAT3	AC106772.1	0.727171295	1.26E-38
cor1242	HCRT	AC106772.1	0.671145261	4.45E-31
cor1243	PPEF2	AC106772.1	0.720645513	1.18E-37
cor1244	CATSPERG	AC106772.1	0.664256914	2.91E-30
cor1245	AMER3	AC106772.1	0.715588017	6.45E-37
cor1246	PDZD3	AC106772.1	0.745631527	1.53E-41
cor1247	PRODH2	LSINCT5	0.73674992	4.15E-40
cor1248	MOGAT3	LSINCT5	0.737682489	2.96E-40
cor1249	HCRT	LSINCT5	0.666333183	1.66E-30
cor1250	PPEF2	LSINCT5	0.678011547	6.51E-32
cor1251	AMER3	LSINCT5	0.648775825	1.66E-28
cor1252	PDZD3	LSINCT5	0.731770658	2.49E-39
cor1253	PRODH2	LINC02199	0.710777129	3.12E-36
cor1254	MOGAT3	LINC02199	0.71289781	1.56E-36
cor1255	PPEF2	LINC02199	0.695030157	4.39E-34
cor1256	AMER3	LINC02199	0.710619288	3.29E-36
cor1257	PDZD3	LINC02199	0.691155227	1.41E-33
cor1258	PPEF2	LINC02112	0.608559889	2.17E-24
cor1259	PRODH2	AC012640.1	0.685328227	7.91E-33
cor1260	MOGAT3	AC012640.1	0.699478542	1.12E-34
cor1261	PPEF2	AC012640.1	0.690910906	1.52E-33
cor1262	AMER3	AC012640.1	0.644971967	4.32E-28
cor1263	PDZD3	AC012640.1	0.683204089	1.47E-32
cor1264	C1orf194	LINC01513	0.749530107	3.45E-42
cor1265	C5orf49	LINC01513	0.64807552	1.98E-28
cor1266	TMEM190	LINC01513	0.66601478	1.81E-30
cor1267	C22orf15	LINC01513	0.615641908	4.51E-25
cor1268	P2RY14	AC008957.1	0.601977415	9.04E-24
cor1269	CYSLTR1	AC008957.1	0.646213489	3.17E-28
cor1270	GAPT	AC008957.1	0.64965613	1.33E-28
cor1271	ATP8B4	AC008957.1	0.629268947	1.96E-26
cor1272	MYL2	AC010457.1	0.689902519	2.05E-33
cor1273	MYH6	AC010457.1	0.6831874	1.48E-32
cor1274	MYH7	AC010457.1	0.686249519	6.04E-33
cor1275	HJV	AC010457.1	0.755342138	3.54E-43
cor1276	STAC3	AC010457.1	0.690256008	1.85E-33
cor1277	ACHE	AC010457.1	0.692004208	1.10E-33
cor1278	CACNG1	AC010457.1	0.74074721	9.57E-41
cor1279	CAVIN4	AC010457.1	0.706879573	1.10E-35
cor1280	TRIM72	AC010457.1	0.769560047	1.02E-45
cor1281	ABCA3	LIFR-AS1	0.641374114	1.06E-27
cor1282	NKAIN3	FGF10-AS1	0.658602025	1.31E-29
cor1283	KLRD1	AC022126.1	0.739918833	1.30E-40
cor1284	GPR171	AC022126.1	0.684512713	1.00E-32
cor1285	THEMIS	AC022126.1	0.669794875	6.45E-31
cor1286	GPR171	AC034238.1	0.643905035	5.64E-28
cor1287	ENPP6	AC092353.1	0.682879556	1.61E-32
cor1288	RORB	AC092353.1	0.654277295	4.05E-29
cor1289	FXYD2	AC092353.1	0.653001808	5.63E-29
cor1290	CDH7	AC092353.1	0.750558464	2.32E-42
cor1291	CNTD1	AC092353.1	0.605673249	4.08E-24
cor1292	ABCA6	AC093278.2	0.633825752	6.62E-27
cor1293	RNASE6	AC093278.2	0.626865883	3.44E-26
cor1294	AOAH	AC093278.2	0.601649378	9.69E-24
cor1295	P2RY14	AC093278.2	0.773209193	2.13E-46
cor1296	LTA	AC093278.2	0.663657337	3.42E-30
cor1297	CD34	AC093278.2	0.745203957	1.80E-41
cor1298	CYSLTR1	AC093278.2	0.737127391	3.62E-40
cor1299	FAM13C	AC093278.2	0.650631756	1.03E-28
cor1300	FOXP3	AC093278.2	0.715290111	7.12E-37
cor1301	PTPRM	AC093278.2	0.602520567	8.04E-24
cor1302	LZTS1	AC093278.2	0.652538138	6.34E-29
cor1303	CD40LG	AC093278.2	0.64455966	4.79E-28
cor1304	COL15A1	AC093278.2	0.689900556	2.05E-33
cor1305	GAPT	AC093278.2	0.710520348	3.40E-36
cor1306	ABCB1	AC093278.2	0.616349561	3.85E-25
cor1307	ATP8B4	AC093278.2	0.730346997	4.13E-39
cor1308	ZEB2	AC093278.2	0.716369643	4.98E-37
cor1309	CX3CR1	AC093278.2	0.704316846	2.47E-35
cor1310	RBM46	LINC02122	0.617843747	2.75E-25
cor1311	ABCA3	ZBED3-AS1	0.608634949	2.14E-24
cor1312	MYL2	THBS4-AS1	0.627098299	3.26E-26
cor1313	MYH7	THBS4-AS1	0.624653884	5.77E-26
cor1314	HJV	THBS4-AS1	0.642849482	7.33E-28
cor1315	STAC3	THBS4-AS1	0.633253729	7.60E-27
cor1316	FAM13C	THBS4-AS1	0.618823003	2.20E-25
cor1317	CHRDL1	THBS4-AS1	0.611516733	1.13E-24
cor1318	CACNG1	THBS4-AS1	0.648249663	1.89E-28
cor1319	CAVIN4	THBS4-AS1	0.653838468	4.54E-29
cor1320	C21orf58	TMEM161B-AS1	0.605650368	4.10E-24
cor1321	MYH6	MEF2C-AS1	0.647027052	2.58E-28
cor1322	HJV	MEF2C-AS1	0.694469117	5.21E-34
cor1323	STAC3	MEF2C-AS1	0.615599686	4.56E-25
cor1324	ACHE	MEF2C-AS1	0.66931514	7.36E-31
cor1325	KIAA0408	MEF2C-AS1	0.621925018	1.08E-25
cor1326	SH3BGR	MEF2C-AS1	0.662671651	4.45E-30
cor1327	CACNG1	MEF2C-AS1	0.620839761	1.39E-25
cor1328	CAVIN4	MEF2C-AS1	0.617395556	3.04E-25
cor1329	MUCL3	AC099509.1	0.658671828	1.29E-29
cor1330	DOCK4	STARD4-AS1	0.604922527	4.79E-24
cor1331	PTPRM	STARD4-AS1	0.613314909	7.60E-25
cor1332	ZEB2	STARD4-AS1	0.623678864	7.23E-26
cor1333	KLHL11	AC018752.1	0.642940973	7.17E-28
cor1334	SEMA6A	SEMA6A-AS1	0.608240327	2.33E-24
cor1335	RNF165	SEMA6A-AS1	0.636110813	3.82E-27
cor1336	CNTD1	SEMA6A-AS1	0.603088301	7.12E-24
cor1337	SEMA6A	SEMA6A-AS2	0.612789185	8.54E-25
cor1338	RBM46	LINC02148	0.683179702	1.48E-32
cor1339	KLRD1	IRF1-AS1	0.647028058	2.58E-28
cor1340	LTA	IRF1-AS1	0.690705332	1.62E-33
cor1341	GPR171	IRF1-AS1	0.687355037	4.37E-33
cor1342	CD72	IRF1-AS1	0.627016507	3.33E-26
cor1343	FOXP3	IRF1-AS1	0.604020838	5.83E-24
cor1344	C1orf162	IRF1-AS1	0.624386412	6.14E-26
cor1345	PRODH2	AC004039.1	0.61117627	1.22E-24
cor1346	PPEF2	AC004039.1	0.600176952	1.33E-23
cor1347	PDZD3	AC004039.1	0.626007065	4.21E-26
cor1348	PPEF2	AC010307.3	0.616782958	3.49E-25
cor1349	AMER3	AC010307.3	0.6257008	4.52E-26
cor1350	PRODH2	AC113382.1	0.618353952	2.45E-25
cor1351	PRODH2	AC113382.2	0.677754927	7.00E-32
cor1352	MOGAT3	AC113382.2	0.658695103	1.28E-29
cor1353	HCRT	AC113382.2	0.602725192	7.70E-24
cor1354	PPEF2	AC113382.2	0.725857322	1.99E-38
cor1355	PDZD3	AC113382.2	0.656804952	2.10E-29
cor1356	TSSK4	SNHG4	0.619762701	1.78E-25
cor1357	PRODH2	AC008667.1	0.725337744	2.38E-38
cor1358	PLA2G12B	AC008667.1	0.624772955	5.61E-26
cor1359	MOGAT3	AC008667.1	0.673920777	2.06E-31
cor1360	HCRT	AC008667.1	0.621911511	1.09E-25
cor1361	PPEF2	AC008667.1	0.738819038	1.95E-40
cor1362	CATSPERG	AC008667.1	0.647593813	2.24E-28
cor1363	AMER3	AC008667.1	0.606708131	3.25E-24
cor1364	PDZD3	AC008667.1	0.679720392	4.00E-32
cor1365	PRODH2	AC011379.1	0.782156965	4.01E-48
cor1366	PLA2G12B	AC011379.1	0.626892537	3.42E-26
cor1367	HEATR9	AC011379.1	0.604030322	5.81E-24
cor1368	TSPYL6	AC011379.1	0.643783511	5.81E-28
cor1369	MOGAT3	AC011379.1	0.802698333	2.06E-52
cor1370	HCRT	AC011379.1	0.703460989	3.24E-35
cor1371	PPEF2	AC011379.1	0.764756097	7.73E-45
cor1372	CATSPERG	AC011379.1	0.628477148	2.36E-26
cor1373	AMER3	AC011379.1	0.691074029	1.45E-33
cor1374	PDZD3	AC011379.1	0.772098352	3.45E-46
cor1375	PRODH2	AC008438.2	0.87689154	1.59E-73
cor1376	PLA2G12B	AC008438.2	0.630967192	1.31E-26
cor1377	HEATR9	AC008438.2	0.625881527	4.33E-26
cor1378	TSPYL6	AC008438.2	0.665940896	1.85E-30
cor1379	MOGAT3	AC008438.2	0.831176893	2.81E-59
cor1380	HCRT	AC008438.2	0.762263977	2.17E-44
cor1381	PPEF2	AC008438.2	0.77292757	2.41E-46
cor1382	CATSPERG	AC008438.2	0.624777511	5.60E-26
cor1383	AMER3	AC008438.2	0.767908729	2.06E-45
cor1384	PDZD3	AC008438.2	0.832045473	1.65E-59
cor1385	PRODH2	DIAPH1-AS1	0.684701271	9.50E-33
cor1386	MOGAT3	DIAPH1-AS1	0.653617732	4.80E-29
cor1387	AMER3	DIAPH1-AS1	0.608796975	2.06E-24
cor1388	PDZD3	DIAPH1-AS1	0.633147959	7.79E-27
cor1389	RORB	ARHGAP26-AS1	0.60685327	3.15E-24
cor1390	PRODH2	ARHGAP26-AS1	0.69847664	1.53E-34
cor1391	MOGAT3	ARHGAP26-AS1	0.679233335	4.60E-32
cor1392	HCRT	ARHGAP26-AS1	0.619857579	1.74E-25
cor1393	PPEF2	ARHGAP26-AS1	0.667296659	1.28E-30
cor1394	PDZD3	ARHGAP26-AS1	0.67549744	1.32E-31
cor1395	MMP16	CARMN	0.617649474	2.87E-25
cor1396	PTPRM	CARMN	0.609954536	1.60E-24
cor1397	ADAMTS10	CARMN	0.673382888	2.39E-31
cor1398	CNRIP1	CARMN	0.613967394	6.57E-25
cor1399	EVX1	LINC01933	0.604070026	5.76E-24
cor1400	ASMT	LINC02227	0.841097064	5.60E-62
cor1401	TMEM132E	LINC02227	0.766221679	4.20E-45
cor1402	FOXN4	LINC02227	0.865639337	1.54E-69
cor1403	NALCN	LINC02227	0.681697808	2.27E-32
cor1404	ABCA6	LINC02202	0.652637948	6.18E-29
cor1405	MMP16	LINC02202	0.611497691	1.14E-24
cor1406	CD34	LINC02202	0.742384894	5.20E-41
cor1407	FAM13C	LINC02202	0.679199592	4.64E-32
cor1408	PTPRM	LINC02202	0.646093025	3.26E-28
cor1409	LZTS1	LINC02202	0.601963986	9.06E-24
cor1410	CNRIP1	LINC02202	0.725075838	2.60E-38
cor1411	COL15A1	LINC02202	0.667999313	1.06E-30
cor1412	ZEB2	LINC02202	0.687700328	3.94E-33
cor1413	PRODH2	HMMR-AS1	0.638445297	2.17E-27
cor1414	PRODH2	SLIT3-AS1	0.71232834	1.89E-36
cor1415	PLA2G12B	SLIT3-AS1	0.631699482	1.10E-26
cor1416	TSPYL6	SLIT3-AS1	0.639539528	1.66E-27
cor1417	MOGAT3	SLIT3-AS1	0.731750537	2.51E-39
cor1418	HCRT	SLIT3-AS1	0.666815483	1.46E-30
cor1419	PPEF2	SLIT3-AS1	0.717054102	3.96E-37
cor1420	AMER3	SLIT3-AS1	0.611482254	1.14E-24
cor1421	PDZD3	SLIT3-AS1	0.71723367	3.73E-37
cor1422	PRODH2	LINC01187	0.603346178	6.74E-24
cor1423	MOGAT3	LINC01187	0.621682943	1.14E-25
cor1424	PPEF2	LINC01187	0.665118428	2.31E-30
cor1425	FCAR	AC034199.1	0.605196342	4.52E-24
cor1426	ASMT	AC139491.2	0.782280394	3.79E-48
cor1427	TMEM132E	AC139491.2	0.76784824	2.12E-45
cor1428	FOXN4	AC139491.2	0.872834183	4.80E-72
cor1429	NALCN	AC139491.2	0.693517221	6.95E-34
cor1430	OCLM	AC138956.1	0.643983495	5.53E-28
cor1431	TSSK4	AC138956.1	0.62071461	1.43E-25
cor1432	OCLM	AC138956.2	0.70673191	1.15E-35
cor1433	TSSK4	AC138956.2	0.704990614	2.00E-35
cor1434	LTA	AC145098.1	0.615523279	4.64E-25
cor1435	CYSLTR1	AC145098.1	0.608698642	2.11E-24
cor1436	LILRB4	AC145098.1	0.646608177	2.87E-28
cor1437	FOXP3	AC145098.1	0.626049277	4.17E-26
cor1438	ATP8B4	AC145098.1	0.698748388	1.41E-34
cor1439	ZEB2	AC145098.1	0.646922426	2.65E-28
cor1440	PRR12	AC139795.2	0.622917568	8.62E-26
cor1441	NEO1	AC139795.2	0.618639365	2.29E-25
cor1442	EVX1	ZNF454-DT	0.697856564	1.85E-34
cor1443	SLC7A3	ZNF454-DT	0.725336912	2.38E-38
cor1444	PRODH2	C5orf60	0.719143468	1.97E-37
cor1445	TSPYL6	C5orf60	0.604632034	5.11E-24
cor1446	MOGAT3	C5orf60	0.69516565	4.22E-34
cor1447	HCRT	C5orf60	0.657668532	1.67E-29
cor1448	PPEF2	C5orf60	0.676667098	9.52E-32
cor1449	PDZD3	C5orf60	0.673780153	2.14E-31
cor1450	IRF2BP1	LINC00847	0.659269493	1.10E-29
cor1451	KRT6A	AC008443.4	-0.619471015	1.90E-25
cor1452	C21orf58	CTC-338M12.4	0.606888401	3.13E-24
cor1453	KLHL11	AC138035.1	0.616072941	4.10E-25
cor1454	OCLM	AC138035.1	0.643779816	5.82E-28
cor1455	CDH7	AL033381.1	0.753429345	7.55E-43
cor1456	PPEF2	AL033381.1	0.601099824	1.09E-23
cor1457	CNTD1	AL033381.1	0.607279878	2.87E-24
cor1458	UROC1	LINC02525	0.661843908	5.55E-30
cor1459	PRODH2	ECI2-DT	0.740593471	1.01E-40
cor1460	MOGAT3	ECI2-DT	0.659226419	1.11E-29
cor1461	HCRT	ECI2-DT	0.619370949	1.94E-25
cor1462	PPEF2	ECI2-DT	0.679493442	4.27E-32
cor1463	PDZD3	ECI2-DT	0.664176833	2.97E-30
cor1464	PRODH2	AL355336.1	0.671824815	3.69E-31
cor1465	MOGAT3	AL355336.1	0.634276492	5.94E-27
cor1466	PDZD3	AL355336.1	0.649635393	1.33E-28
cor1467	ELOVL2	ELOVL2-AS1	0.601847439	9.29E-24
cor1468	FOXN4	ELOVL2-AS1	0.611316816	1.18E-24
cor1469	RNF165	AL022724.2	0.603821987	6.08E-24
cor1470	CTHRC1	CASC15	0.672467648	3.08E-31
cor1471	PTPRM	CASC15	0.615153394	5.04E-25
cor1472	ADAMTS10	CASC15	0.628819277	2.18E-26
cor1473	SSC5D	CASC15	0.619630969	1.83E-25
cor1474	HIST1H2BO	AL021807.1	0.802537843	2.23E-52
cor1475	THAP3	ZSCAN16-AS1	0.648507139	1.77E-28
cor1476	ATAT1	HCG18	0.603906271	5.97E-24
cor1477	ATAT1	AL662797.1	0.646041122	3.31E-28
cor1478	PRODH2	HCG20	0.638528797	2.12E-27
cor1479	MOGAT3	HCG20	0.659104185	1.15E-29
cor1480	HCRT	HCG20	0.611530944	1.13E-24
cor1481	PPEF2	HCG20	0.68466881	9.59E-33
cor1482	CATSPERG	HCG20	0.601590383	9.82E-24
cor1483	AMER3	HCG20	0.649113762	1.52E-28
cor1484	PDZD3	HCG20	0.668858355	8.35E-31
cor1485	C21orf58	HCG27	0.654898941	3.45E-29
cor1486	ATAT1	SNHG32	0.663374295	3.69E-30
cor1487	UROC1	C2-AS1	0.662540187	4.61E-30
cor1488	ATAT1	HCG25	0.671822375	3.69E-31
cor1489	TMEM235	LINC00336	0.636971337	3.10E-27
cor1490	PRODH2	LINC00336	0.677927237	6.66E-32
cor1491	MOGAT3	LINC00336	0.660789574	7.35E-30
cor1492	HCRT	LINC00336	0.644768556	4.55E-28
cor1493	PPEF2	LINC00336	0.609938767	1.60E-24
cor1494	AMER3	LINC00336	0.635887522	4.03E-27
cor1495	PDZD3	LINC00336	0.6827707	1.66E-32
cor1496	PRODH2	AL138889.1	0.666493836	1.59E-30
cor1497	MOGAT3	AL138889.1	0.714817633	8.32E-37
cor1498	HCRT	AL138889.1	0.66771546	1.14E-30
cor1499	PPEF2	AL138889.1	0.708594353	6.32E-36
cor1500	AMER3	AL138889.1	0.688753397	2.89E-33
cor1501	PDZD3	AL138889.1	0.656538306	2.25E-29
cor1502	ATAT1	Z97832.2	0.685955191	6.59E-33
cor1503	KIAA0895L	Z97832.2	0.621015167	1.33E-25
cor1504	KIAA0895L	Z84485.1	0.602177669	8.66E-24
cor1505	MOGAT3	AL365205.4	0.607328732	2.84E-24
cor1506	PRODH2	AL513008.1	0.674067615	1.98E-31
cor1507	MOGAT3	AL513008.1	0.633025271	8.02E-27
cor1508	PPEF2	AL513008.1	0.62240424	9.70E-26
cor1509	PDZD3	AL513008.1	0.641181598	1.11E-27
cor1510	PRODH2	RUNX2-AS1	0.735201122	7.28E-40
cor1511	PLA2G12B	RUNX2-AS1	0.606448122	3.44E-24
cor1512	MOGAT3	RUNX2-AS1	0.764075823	1.03E-44
cor1513	HCRT	RUNX2-AS1	0.724109786	3.63E-38
cor1514	PPEF2	RUNX2-AS1	0.717548071	3.36E-37
cor1515	CATSPERG	RUNX2-AS1	0.613872736	6.71E-25
cor1516	AMER3	RUNX2-AS1	0.618386475	2.43E-25
cor1517	PDZD3	RUNX2-AS1	0.689685371	2.19E-33
cor1518	C1orf194	AL161618.1	0.758752544	9.05E-44
cor1519	C5orf49	AL161618.1	0.687425956	4.28E-33
cor1520	TMEM190	AL161618.1	0.70109583	6.79E-35
cor1521	MYL2	LINCMD1	0.738773585	1.98E-40
cor1522	MYH6	LINCMD1	0.703807449	2.90E-35
cor1523	MYH7	LINCMD1	0.721166627	9.93E-38
cor1524	HJV	LINCMD1	0.756028287	2.70E-43
cor1525	STAC3	LINCMD1	0.745852406	1.41E-41
cor1526	ACHE	LINCMD1	0.648275366	1.88E-28
cor1527	CACNG1	LINCMD1	0.796414378	4.76E-51
cor1528	CAVIN4	LINCMD1	0.741231339	7.99E-41
cor1529	TRIM72	LINCMD1	0.631228146	1.23E-26
cor1530	ANKAR	TRAM2-AS1	0.61565727	4.50E-25
cor1531	ANKAR	AL033397.2	0.62263359	9.20E-26
cor1532	MPP3	AL033397.2	0.626311769	3.92E-26
cor1533	UGT1A1	AL033397.1	0.601018763	1.11E-23
cor1534	ME1	AL033397.1	0.614790506	5.46E-25
cor1535	PIR	LINC01564	0.63468483	5.39E-27
cor1536	ZNF750	AL033384.1	0.603099047	7.10E-24
cor1537	DSC3	AL049555.1	0.625131872	5.16E-26
cor1538	KRT6A	AL049555.1	0.655431757	3.00E-29
cor1539	KIAA0895L	AL021368.2	0.607591347	2.68E-24
cor1540	CNTD1	AL021368.2	0.62052921	1.49E-25
cor1541	EVX1	AL391807.1	0.663442718	3.62E-30
cor1542	SLC7A3	AL391807.1	0.672172801	3.35E-31
cor1543	PRODH2	AL445465.1	0.627863458	2.73E-26
cor1544	MOGAT3	AL445465.1	0.625922306	4.29E-26
cor1545	HCRT	AL445465.1	0.614616272	5.68E-25
cor1546	PDZD3	AL445465.1	0.60670089	3.26E-24
cor1547	PLEK2	LINC02535	0.609063095	1.95E-24
cor1548	TSSK4	AL133406.2	0.643124329	6.85E-28
cor1549	SCGB2A2	LINC02526	0.697721161	1.93E-34
cor1550	TMEM132E	AL121957.1	0.65752754	1.74E-29
cor1551	FOXN4	AL121957.1	0.625751551	4.47E-26
cor1552	NALCN	AL121957.1	0.640797813	1.22E-27
cor1553	PPEF2	OSTM1-AS1	0.640372401	1.35E-27
cor1554	AWAT1	OSTM1-AS1	0.652407248	6.56E-29
cor1555	CATSPERG	OSTM1-AS1	0.619279107	1.98E-25
cor1556	ATAT1	TRAF3IP2-AS1	0.684021338	1.16E-32
cor1557	RNF150	Z97989.1	0.626560453	3.70E-26
cor1558	ADAMTS10	Z97989.1	0.633597553	7.00E-27
cor1559	PRKD1	Z97989.1	0.609187845	1.89E-24
cor1560	GYPE	MROCKI	0.602284226	8.46E-24
cor1561	RBM46	MROCKI	0.652076983	7.14E-29
cor1562	EVX1	AL021408.1	0.730296737	4.20E-39
cor1563	TMEM59L	AL021408.1	0.600445014	1.25E-23
cor1564	SLC7A3	AL021408.1	0.666672702	1.51E-30
cor1565	C1orf194	LINC00326	0.656610517	2.21E-29
cor1566	C5orf49	LINC00326	0.652995396	5.64E-29
cor1567	TMEM190	LINC00326	0.618661406	2.28E-25
cor1568	OCLM	AL049552.1	0.631733955	1.09E-26
cor1569	TSSK4	AL049552.1	0.612965355	8.21E-25
cor1570	AOAH	LINC02528	0.609833589	1.64E-24
cor1571	KLRD1	LINC02528	0.602258504	8.51E-24
cor1572	C1QC	LINC02528	0.601207884	1.07E-23
cor1573	LILRB4	LINC02528	0.623887899	6.89E-26
cor1574	MOGAT3	LINC02865	0.630109172	1.61E-26
cor1575	CD19	AL592429.2	0.653493849	4.96E-29
cor1576	CD40LG	AL592429.2	0.633760571	6.73E-27
cor1577	AMER3	LINC01625	0.621543429	1.18E-25
cor1578	PRODH2	AL360007.1	0.608937282	2.00E-24
cor1579	MOGAT3	AL360007.1	0.674735882	1.64E-31
cor1580	HCRT	AL360007.1	0.609285573	1.85E-24
cor1581	PPEF2	AL360007.1	0.638342538	2.22E-27
cor1582	TSSK4	AL031320.2	0.637365214	2.82E-27
cor1583	PPEF2	PHACTR2-AS1	0.606480039	3.42E-24
cor1584	C21orf58	AL596202.1	0.640919278	1.18E-27
cor1585	AMER3	SYNJ2-IT1	0.610620229	1.38E-24
cor1586	SAMD11	AL356417.2	0.61510813	5.09E-25
cor1587	OMD	AL356417.2	0.669173108	7.66E-31
cor1588	WDR86	AL356417.2	0.686337927	5.89E-33
cor1589	ADAMTS10	AL356417.2	0.664536216	2.70E-30
cor1590	TMEM59L	AL356417.2	0.700956868	7.09E-35
cor1591	CNRIP1	AL356417.2	0.611360402	1.17E-24
cor1592	PRODH2	AIRN	0.892126892	1.36E-79
cor1593	PLA2G12B	AIRN	0.718897919	2.14E-37
cor1594	HEATR9	AIRN	0.606434498	3.45E-24
cor1595	TSPYL6	AIRN	0.701683881	5.65E-35
cor1596	MOGAT3	AIRN	0.832743175	1.08E-59
cor1597	HCRT	AIRN	0.777380581	3.42E-47
cor1598	PPEF2	AIRN	0.812643693	1.12E-54
cor1599	CATSPERG	AIRN	0.623640839	7.29E-26
cor1600	AMER3	AIRN	0.784073728	1.67E-48
cor1601	PDZD3	AIRN	0.818316252	4.98E-56
cor1602	MYL2	AL445307.1	0.646022647	3.32E-28
cor1603	MYH6	AL445307.1	0.640403791	1.34E-27
cor1604	MYH7	AL445307.1	0.650105642	1.18E-28
cor1605	HJV	AL445307.1	0.743007634	4.12E-41
cor1606	STAC3	AL445307.1	0.682989845	1.56E-32
cor1607	ACHE	AL445307.1	0.646626093	2.85E-28
cor1608	KIAA0408	AL445307.1	0.669533836	6.93E-31
cor1609	SH3BGR	AL445307.1	0.627714125	2.82E-26
cor1610	CACNG1	AL445307.1	0.70523832	1.85E-35
cor1611	CAVIN4	AL445307.1	0.680443896	3.25E-32
cor1612	TRIM72	AL445307.1	0.607436034	2.78E-24
cor1613	PRODH2	AL137005.1	0.75885132	8.69E-44
cor1614	TSPYL6	AL137005.1	0.60946981	1.78E-24
cor1615	MOGAT3	AL137005.1	0.757352053	1.59E-43
cor1616	HCRT	AL137005.1	0.663641743	3.43E-30
cor1617	PPEF2	AL137005.1	0.731114899	3.15E-39
cor1618	AMER3	AL137005.1	0.605711933	4.04E-24
cor1619	PDZD3	AL137005.1	0.730889683	3.41E-39
cor1620	PRODH2	Z97205.2	0.886484403	3.03E-77
cor1621	PLA2G12B	Z97205.2	0.72897431	6.70E-39
cor1622	TSPYL6	Z97205.2	0.655096941	3.27E-29
cor1623	MOGAT3	Z97205.2	0.86235445	1.91E-68
cor1624	HCRT	Z97205.2	0.777461812	3.30E-47
cor1625	PPEF2	Z97205.2	0.890125855	9.58E-79
cor1626	CATSPERG	Z97205.2	0.644007249	5.50E-28
cor1627	AMER3	Z97205.2	0.660883175	7.17E-30
cor1628	PDZD3	Z97205.2	0.830308721	4.74E-59
cor1629	MYL2	Z97205.1	0.622215797	1.01E-25
cor1630	MYH6	Z97205.1	0.64567862	3.62E-28
cor1631	MYH7	Z97205.1	0.647810511	2.12E-28
cor1632	HJV	Z97205.1	0.72440439	3.28E-38
cor1633	STAC3	Z97205.1	0.637308147	2.86E-27
cor1634	ACHE	Z97205.1	0.647917077	2.06E-28
cor1635	KIAA0408	Z97205.1	0.645335229	3.95E-28
cor1636	CACNG1	Z97205.1	0.6777524	7.00E-32
cor1637	CAVIN4	Z97205.1	0.688225284	3.38E-33
cor1638	ASMT	LINC00602	0.671559182	3.97E-31
cor1639	TMEM132E	LINC00602	0.80178369	3.27E-52
cor1640	FOXN4	LINC00602	0.717247679	3.71E-37
cor1641	NALCN	LINC00602	0.653833701	4.54E-29
cor1642	OCLM	Z94721.2	0.611492429	1.14E-24
cor1643	CD34	AL009178.2	0.664284872	2.89E-30
cor1644	FAM13C	AL009178.2	0.655011715	3.35E-29
cor1645	CNRIP1	AL009178.2	0.635915111	4.00E-27
cor1646	COL15A1	AL009178.2	0.629896353	1.69E-26
cor1647	ZEB2	AL009178.2	0.636080837	3.85E-27
cor1648	PRODH2	AL606970.3	0.748386721	5.36E-42
cor1649	MOGAT3	AL606970.3	0.761623133	2.82E-44
cor1650	HCRT	AL606970.3	0.638320764	2.23E-27
cor1651	PPEF2	AL606970.3	0.744799994	2.10E-41
cor1652	CATSPERG	AL606970.3	0.619892157	1.72E-25
cor1653	AMER3	AL606970.3	0.653993205	4.36E-29
cor1654	PDZD3	AL606970.3	0.766467502	3.78E-45
cor1655	FRRS1L	AL606970.1	0.611723531	1.08E-24
cor1656	CTHRC1	LINC02544	0.611433658	1.15E-24
cor1657	MMP16	LINC02544	0.624638439	5.79E-26
cor1658	OMD	LINC02544	0.662497242	4.66E-30
cor1659	ATAT1	AL354892.2	0.625943074	4.27E-26
cor1660	IRF2BP1	AL354892.2	0.641952596	9.15E-28
cor1661	EVX1	AL049612.1	0.674233223	1.89E-31
cor1662	SLC7A3	AL049612.1	0.638768103	2.00E-27
cor1663	RNASE6	PRKAR1B-AS1	0.626781108	3.51E-26
cor1664	CD300A	PRKAR1B-AS1	0.647011614	2.59E-28
cor1665	CD72	PRKAR1B-AS1	0.610286395	1.49E-24
cor1666	C1orf162	PRKAR1B-AS1	0.667676953	1.15E-30
cor1667	OCLM	AC073957.3	0.627916205	2.69E-26
cor1668	PRODH2	CARD11-AS1	0.825659553	7.49E-58
cor1669	PLA2G12B	CARD11-AS1	0.606930328	3.10E-24
cor1670	MOGAT3	CARD11-AS1	0.773744744	1.69E-46
cor1671	HCRT	CARD11-AS1	0.698320721	1.60E-34
cor1672	PPEF2	CARD11-AS1	0.744140164	2.69E-41
cor1673	CATSPERG	CARD11-AS1	0.61754911	2.94E-25
cor1674	AMER3	CARD11-AS1	0.67443158	1.78E-31
cor1675	PDZD3	CARD11-AS1	0.802057201	2.85E-52
cor1676	PRKD1	SDK1-AS1	0.648652209	1.71E-28
cor1677	KIAA0895L	AC092171.4	0.626574664	3.69E-26
cor1678	PRODH2	AC004895.1	0.69934683	1.17E-34
cor1679	MOGAT3	AC004895.1	0.696142807	3.13E-34
cor1680	HCRT	AC004895.1	0.609071681	1.94E-24
cor1681	PPEF2	AC004895.1	0.697561304	2.03E-34
cor1682	CATSPERG	AC004895.1	0.639588171	1.64E-27
cor1683	AMER3	AC004895.1	0.636204996	3.73E-27
cor1684	PDZD3	AC004895.1	0.746756801	1.00E-41
cor1685	PRODH2	AC004852.2	0.652853384	5.85E-29
cor1686	MOGAT3	AC004852.2	0.608470614	2.22E-24
cor1687	AMER3	AC004852.2	0.649320965	1.44E-28
cor1688	PDZD3	AC004852.2	0.646159199	3.21E-28
cor1689	CTHRC1	AC004160.1	0.654789363	3.55E-29
cor1690	ABCA6	AC004160.1	0.608206084	2.35E-24
cor1691	KIAA1024	AC004160.1	0.609770483	1.67E-24
cor1692	ISLR	AC004160.1	0.624008149	6.70E-26
cor1693	SHANK1	AC004160.1	0.656383213	2.34E-29
cor1694	MMP16	AC004160.1	0.604313083	5.47E-24
cor1695	OMD	AC004160.1	0.726484609	1.60E-38
cor1696	WISP1	AC004160.1	0.608414159	2.24E-24
cor1697	ADAMTS10	AC004160.1	0.610509652	1.42E-24
cor1698	SSC5D	AC004160.1	0.727912314	9.72E-39
cor1699	CNRIP1	AC004160.1	0.706078317	1.41E-35
cor1700	ZEB2	AC004160.1	0.60216802	8.67E-24
cor1701	ABCA6	LINC02587	0.636191064	3.75E-27
cor1702	FAM13C	LINC02587	0.694976106	4.47E-34
cor1703	CHRDL1	LINC02587	0.606381525	3.49E-24
cor1704	ADAMTS10	LINC02587	0.607940238	2.49E-24
cor1705	CNRIP1	LINC02587	0.615420038	4.74E-25
cor1706	DHH	LINC02587	0.680237268	3.45E-32
cor1707	OCLM	AC073333.1	0.614496453	5.84E-25
cor1708	EVX1	AC003986.3	0.794453662	1.24E-50
cor1709	SLC7A3	AC003986.3	0.796216582	5.25E-51
cor1710	ASMT	AC004540.2	0.654754641	3.58E-29
cor1711	TMEM132E	AC004540.2	0.831026592	3.07E-59
cor1712	FOXN4	AC004540.2	0.709778926	4.32E-36
cor1713	NALCN	AC004540.2	0.683892502	1.20E-32
cor1714	TMEM132E	AC004540.1	0.741777843	6.52E-41
cor1715	NALCN	AC004540.1	0.644642155	4.69E-28
cor1716	EVX1	AC004080.2	0.656044664	2.56E-29
cor1717	SLC7A3	AC004080.2	0.672899404	2.74E-31
cor1718	EVX1	HOTTIP	0.859830975	1.27E-67
cor1719	SLC7A3	HOTTIP	0.830121575	5.31E-59
cor1720	KIAA0895L	GARS1-DT	0.642867114	7.30E-28
cor1721	IRF2BP1	AC018645.3	0.608026368	2.44E-24
cor1722	CNTN2	AC008080.4	0.701232674	6.51E-35
cor1723	STMN2	AC018647.1	0.659024602	1.17E-29
cor1724	PRODH2	AC083864.1	0.610551838	1.40E-24
cor1725	FRRS1L	AC006960.3	0.619748711	1.78E-25
cor1726	PRODH2	AC006960.2	0.647188017	2.48E-28
cor1727	MOGAT3	AC006960.2	0.616811334	3.47E-25
cor1728	PPEF2	AC006960.2	0.617619448	2.89E-25
cor1729	PDZD3	AC006960.2	0.635504029	4.42E-27
cor1730	RNASE6	AC006033.2	0.649012645	1.56E-28
cor1731	AOAH	AC006033.2	0.654882772	3.46E-29
cor1732	KLRD1	AC006033.2	0.689871689	2.07E-33
cor1733	P2RY14	AC006033.2	0.619265384	1.99E-25
cor1734	C1QC	AC006033.2	0.627980485	2.65E-26
cor1735	LTA	AC006033.2	0.702829453	3.95E-35
cor1736	GPR171	AC006033.2	0.6422714	8.46E-28
cor1737	CYSLTR1	AC006033.2	0.644258395	5.16E-28
cor1738	LILRB4	AC006033.2	0.65985265	9.42E-30
cor1739	THEMIS	AC006033.2	0.618264049	2.50E-25
cor1740	FOXP3	AC006033.2	0.663347289	3.71E-30
cor1741	RAB42	AC006033.2	0.618474262	2.38E-25
cor1742	CD244	AC006033.2	0.62375114	7.11E-26
cor1743	C1orf162	AC006033.2	0.635244022	4.71E-27
cor1744	ATP8B4	AC006033.2	0.757448151	1.53E-43
cor1745	ZEB2	AC006033.2	0.603391654	6.67E-24
cor1746	RNASE6	TRG-AS1	0.627051738	3.30E-26
cor1747	AOAH	TRG-AS1	0.68080909	2.93E-32
cor1748	KLRD1	TRG-AS1	0.795352585	8.01E-51
cor1749	LTA	TRG-AS1	0.810846448	2.94E-54
cor1750	GPR171	TRG-AS1	0.854306445	7.09E-66
cor1751	CYSLTR1	TRG-AS1	0.612645638	8.82E-25
cor1752	LILRB4	TRG-AS1	0.625922275	4.29E-26
cor1753	MCOLN2	TRG-AS1	0.616225153	3.96E-25
cor1754	THEMIS	TRG-AS1	0.792449914	3.27E-50
cor1755	CD72	TRG-AS1	0.603582391	6.40E-24
cor1756	FOXP3	TRG-AS1	0.678797009	5.20E-32
cor1757	CD244	TRG-AS1	0.709126309	5.33E-36
cor1758	CD40LG	TRG-AS1	0.746427506	1.13E-41
cor1759	GPR55	TRG-AS1	0.677254856	8.06E-32
cor1760	C1orf162	TRG-AS1	0.646455726	2.98E-28
cor1761	GAPT	TRG-AS1	0.614086972	6.40E-25
cor1762	ABCB1	TRG-AS1	0.627742882	2.80E-26
cor1763	ATP8B4	TRG-AS1	0.659037211	1.17E-29
cor1764	PRR12	LINC00265	0.637350565	2.83E-27
cor1765	OCLM	LINC00265	0.609123776	1.92E-24
cor1766	TSSK4	LINC00265	0.61345091	7.37E-25
cor1767	MTUS1	LINC00265	0.628571044	2.31E-26
cor1768	LILRB4	SUGCT-AS1	0.617367563	3.06E-25
cor1769	PRODH2	LINC01447	0.803221096	1.58E-52
cor1770	TSPYL6	LINC01447	0.613971355	6.56E-25
cor1771	MOGAT3	LINC01447	0.743688587	3.19E-41
cor1772	HCRT	LINC01447	0.674926336	1.55E-31
cor1773	PPEF2	LINC01447	0.725655932	2.13E-38
cor1774	AMER3	LINC01447	0.770308588	7.44E-46
cor1775	PDZD3	LINC01447	0.776099202	6.03E-47
cor1776	KIAA0895L	LINC02604	0.643019608	7.03E-28
cor1777	FRRS1L	CT66	0.645662634	3.63E-28
cor1778	PRODH2	AC099398.1	0.814107363	5.07E-55
cor1779	PLA2G12B	AC099398.1	0.73877306	1.98E-40
cor1780	TSPYL6	AC099398.1	0.642777035	7.46E-28
cor1781	MOGAT3	AC099398.1	0.789188556	1.55E-49
cor1782	EVX1	AC099398.1	0.618913398	2.16E-25
cor1783	HCRT	AC099398.1	0.756713508	2.05E-43
cor1784	PPEF2	AC099398.1	0.808954545	8.03E-54
cor1785	CATSPERG	AC099398.1	0.682843177	1.63E-32
cor1786	AMER3	AC099398.1	0.724269746	3.44E-38
cor1787	PDZD3	AC099398.1	0.787570534	3.31E-49
cor1788	OCLM	AC211433.1	0.690418241	1.76E-33
cor1789	RNF165	DTX2P1-UPK3BP1-PMS2P11	0.673245004	2.49E-31
cor1790	RNF165	AC098851.1	0.619295074	1.98E-25
cor1791	TSSK4	AC098851.1	0.660048395	8.94E-30
cor1792	AOAH	AC004921.1	0.611653492	1.10E-24
cor1793	LILRB4	AC004921.1	0.723381697	4.66E-38
cor1794	C1orf162	AC004921.1	0.646486744	2.96E-28
cor1795	C21orf58	APTR	0.613223744	7.75E-25
cor1796	ATAT1	APTR	0.698212547	1.66E-34
cor1797	KIAA0895L	APTR	0.659796813	9.56E-30
cor1798	MPP3	APTR	0.603730065	6.20E-24
cor1799	NTS	AC004990.1	0.617818278	2.76E-25
cor1800	CTHRC1	MAGI2-AS3	0.6825891	1.75E-32
cor1801	ABCA6	MAGI2-AS3	0.794802372	1.05E-50
cor1802	RUSC2	MAGI2-AS3	0.660422852	8.10E-30
cor1803	KIAA1024	MAGI2-AS3	0.6755391	1.31E-31
cor1804	ISLR	MAGI2-AS3	0.611040046	1.26E-24
cor1805	SHANK1	MAGI2-AS3	0.620338842	1.56E-25
cor1806	MMP16	MAGI2-AS3	0.720081267	1.43E-37
cor1807	DENND5B	MAGI2-AS3	0.623095804	8.27E-26
cor1808	BOC	MAGI2-AS3	0.68181613	2.19E-32
cor1809	CD34	MAGI2-AS3	0.78173195	4.87E-48
cor1810	OMD	MAGI2-AS3	0.806460325	2.97E-53
cor1811	TMEM200A	MAGI2-AS3	0.687016731	4.82E-33
cor1812	CYBRD1	MAGI2-AS3	0.627789173	2.77E-26
cor1813	FAM13C	MAGI2-AS3	0.761832758	2.58E-44
cor1814	WISP1	MAGI2-AS3	0.691830067	1.15E-33
cor1815	HTRA3	MAGI2-AS3	0.619992089	1.69E-25
cor1816	SLC2A10	MAGI2-AS3	0.708798779	5.92E-36
cor1817	WDR86	MAGI2-AS3	0.651654153	7.96E-29
cor1818	PTPRM	MAGI2-AS3	0.785223757	9.84E-49
cor1819	LZTS1	MAGI2-AS3	0.703833605	2.88E-35
cor1820	ADAMTS10	MAGI2-AS3	0.733054215	1.58E-39
cor1821	SSC5D	MAGI2-AS3	0.74189802	6.24E-41
cor1822	CNRIP1	MAGI2-AS3	0.836074198	1.37E-60
cor1823	COL15A1	MAGI2-AS3	0.744157789	2.68E-41
cor1824	PRKD1	MAGI2-AS3	0.671420444	4.12E-31
cor1825	RNF180	MAGI2-AS3	0.729178665	6.23E-39
cor1826	SYTL2	MAGI2-AS3	0.670833675	4.85E-31
cor1827	FZD1	MAGI2-AS3	0.70331224	3.39E-35
cor1828	ZEB2	MAGI2-AS3	0.843680369	1.03E-62
cor1829	EVX1	CACNA2D1-AS1	0.618947208	2.14E-25
cor1830	PRODH2	AC000120.1	0.601983058	9.02E-24
cor1831	OCLM	AC000120.1	0.644757847	4.56E-28
cor1832	PPEF2	AC000120.1	0.628197004	2.52E-26
cor1833	PDZD3	AC000120.1	0.609058858	1.95E-24
cor1834	OCLM	AC007566.1	0.612595544	8.92E-25
cor1835	TSSK4	AC007566.1	0.634881585	5.14E-27
cor1836	PRODH2	PPP1R9A-AS1	0.816442387	1.41E-55
cor1837	PLA2G12B	PPP1R9A-AS1	0.705142475	1.90E-35
cor1838	TSPYL6	PPP1R9A-AS1	0.608499395	2.20E-24
cor1839	MOGAT3	PPP1R9A-AS1	0.814756573	3.56E-55
cor1840	HCRT	PPP1R9A-AS1	0.772685555	2.68E-46
cor1841	PPEF2	PPP1R9A-AS1	0.86435711	4.14E-69
cor1842	AMER3	PPP1R9A-AS1	0.692194858	1.03E-33
cor1843	PDZD3	PPP1R9A-AS1	0.787839197	2.91E-49
cor1844	EVX1	AC004012.1	0.65162138	8.03E-29
cor1845	SLC7A3	AC004012.1	0.636394371	3.57E-27
cor1846	OCLM	AC073842.2	0.751165974	1.83E-42
cor1847	TSSK4	AC073842.2	0.613228204	7.75E-25
cor1848	KIAA0895L	STAG3L5P-PVRIG2P-PILRB	0.731084224	3.18E-39
cor1849	MPP3	STAG3L5P-PVRIG2P-PILRB	0.619346964	1.95E-25
cor1850	PRODH2	AC069281.1	0.630834179	1.35E-26
cor1851	MOGAT3	AC069281.1	0.618612219	2.31E-25
cor1852	PPEF2	AC069281.1	0.622243071	1.01E-25
cor1853	PDZD3	AC069281.1	0.679132356	4.73E-32
cor1854	THAP3	AC069281.2	0.601767049	9.45E-24
cor1855	EVX1	PCOLCE-AS1	0.728817074	7.08E-39
cor1856	COL26A1	PCOLCE-AS1	0.621908475	1.09E-25
cor1857	NKAIN3	PCOLCE-AS1	0.617535234	2.95E-25
cor1858	SLC7A3	PCOLCE-AS1	0.731903324	2.38E-39
cor1859	CHRM5	NFE4	0.611553924	1.12E-24
cor1860	CTNNA2	LHFPL3-AS1	0.651830682	7.61E-29
cor1861	LHFPL3	LHFPL3-AS2	0.781954192	4.40E-48
cor1862	ASB4	ASB15-AS1	0.625618156	4.61E-26
cor1863	MYH6	ASB15-AS1	0.613723031	6.94E-25
cor1864	HJV	ASB15-AS1	0.674391259	1.80E-31
cor1865	KIAA0408	ASB15-AS1	0.716490497	4.78E-37
cor1866	KLHL11	AC108010.1	0.787498705	3.42E-49
cor1867	ASAP2	AC108010.1	0.704571834	2.28E-35
cor1868	PRR12	AC108010.1	0.681558644	2.36E-32
cor1869	OCLM	AC108010.1	0.616128718	4.05E-25
cor1870	KIAA1671	AC108010.1	0.685880086	6.73E-33
cor1871	ADCY9	AC108010.1	0.602897357	7.42E-24
cor1872	TEAD1	AC108010.1	0.617109789	3.24E-25
cor1873	PTPN3	AC108010.1	0.61342562	7.41E-25
cor1874	TSSK4	AC108010.1	0.654928222	3.42E-29
cor1875	MTUS1	AC108010.1	0.656729357	2.14E-29
cor1876	S100A5	AC078846.1	0.681599194	2.33E-32
cor1877	FAM69B	AC078846.1	0.607387697	2.81E-24
cor1878	PRODH2	AC073320.1	0.804842091	6.86E-53
cor1879	PLA2G12B	AC073320.1	0.611299757	1.19E-24
cor1880	TSPYL6	AC073320.1	0.616352714	3.85E-25
cor1881	MOGAT3	AC073320.1	0.800445825	6.43E-52
cor1882	HCRT	AC073320.1	0.648579013	1.74E-28
cor1883	PPEF2	AC073320.1	0.765803445	5.00E-45
cor1884	CATSPERG	AC073320.1	0.657673609	1.67E-29
cor1885	AMER3	AC073320.1	0.674844684	1.59E-31
cor1886	PDZD3	AC073320.1	0.785706622	7.87E-49
cor1887	EVX1	AC007938.1	0.60770904	2.62E-24
cor1888	EVX1	MESTIT1	0.763890131	1.11E-44
cor1889	SLC7A3	MESTIT1	0.736366744	4.77E-40
cor1890	ATAT1	AC007938.3	0.613510411	7.27E-25
cor1891	C1QC	AC083862.1	0.659755044	9.66E-30
cor1892	C1orf162	AC083862.1	0.63885316	1.96E-27
cor1893	ATP8B4	AC083862.1	0.629052163	2.06E-26
cor1894	P2RY14	TRBV11-2	0.634687871	5.38E-27
cor1895	LTA	TRBV11-2	0.746274247	1.20E-41
cor1896	GPR171	TRBV11-2	0.734587325	9.09E-40
cor1897	CYSLTR1	TRBV11-2	0.603812046	6.09E-24
cor1898	THEMIS	TRBV11-2	0.696418399	2.88E-34
cor1899	FOXP3	TRBV11-2	0.674354083	1.82E-31
cor1900	CD40LG	TRBV11-2	0.766132476	4.35E-45
cor1901	GAPT	TRBV11-2	0.664876294	2.46E-30
cor1902	PRODH2	AC004941.1	0.82242073	4.89E-57
cor1903	TSPYL6	AC004941.1	0.633466689	7.22E-27
cor1904	MOGAT3	AC004941.1	0.793655929	1.83E-50
cor1905	HCRT	AC004941.1	0.657919009	1.57E-29
cor1906	PPEF2	AC004941.1	0.737047841	3.73E-40
cor1907	CATSPERG	AC004941.1	0.632195339	9.78E-27
cor1908	AMER3	AC004941.1	0.764458361	8.75E-45
cor1909	PDZD3	AC004941.1	0.778459718	2.12E-47
cor1910	ABCA3	AC004877.1	0.625235185	5.04E-26
cor1911	ABCA3	ATP6V0E2-AS1	0.710811653	3.09E-36
cor1912	TRIM2	REPIN1-AS1	0.63935847	1.73E-27
cor1913	RNASE6	LINC00996	0.661689352	5.78E-30
cor1914	AOAH	LINC00996	0.672218727	3.31E-31
cor1915	P2RY14	LINC00996	0.669701854	6.62E-31
cor1916	C1QC	LINC00996	0.622943361	8.57E-26
cor1917	LTA	LINC00996	0.722703665	5.88E-38
cor1918	GPR171	LINC00996	0.675509329	1.32E-31
cor1919	CYSLTR1	LINC00996	0.696710362	2.63E-34
cor1920	CD300A	LINC00996	0.661128798	6.71E-30
cor1921	FOXP3	LINC00996	0.685483793	7.56E-33
cor1922	CD40LG	LINC00996	0.609940217	1.60E-24
cor1923	C1orf162	LINC00996	0.644325263	5.08E-28
cor1924	GAPT	LINC00996	0.713823652	1.15E-36
cor1925	ATP8B4	LINC00996	0.668824276	8.42E-31
cor1926	KIAA0895L	AC010973.2	0.609560089	1.74E-24
cor1927	EVX1	AC005996.1	0.680158551	3.53E-32
cor1928	SLC7A3	AC005996.1	0.672030988	3.48E-31
cor1929	LILRB4	AC093583.1	0.678906734	5.04E-32
cor1930	S100A5	PAXIP1-DT	0.629481092	1.86E-26
cor1931	ABCA6	PTPRN2-AS1	0.621112871	1.30E-25
cor1932	RNASE6	PTPRN2-AS1	0.678474361	5.71E-32
cor1933	AOAH	PTPRN2-AS1	0.678807884	5.19E-32
cor1934	C1QC	PTPRN2-AS1	0.650154489	1.17E-28
cor1935	CD300A	PTPRN2-AS1	0.653482872	4.97E-29
cor1936	LILRB4	PTPRN2-AS1	0.782391659	3.61E-48
cor1937	CD72	PTPRN2-AS1	0.636677474	3.33E-27
cor1938	C1orf162	PTPRN2-AS1	0.680927467	2.83E-32
cor1939	GAPT	PTPRN2-AS1	0.619457642	1.90E-25
cor1940	ATP8B4	PTPRN2-AS1	0.745733285	1.48E-41
cor1941	ZEB2	PTPRN2-AS1	0.641251063	1.09E-27
cor1942	LILRB4	AC011899.2	0.64386682	5.69E-28
cor1943	KIAA0895L	AC004908.2	0.617645712	2.87E-25
cor1944	TSSK4	AC004908.1	0.605927132	3.86E-24
cor1945	FOXN4	AC246817.2	0.622832797	8.79E-26
cor1946	ASMT	MIR124-1HG	0.859968791	1.15E-67
cor1947	TMEM132E	MIR124-1HG	0.757740586	1.36E-43
cor1948	FOXN4	MIR124-1HG	0.859238721	1.97E-67
cor1949	NALCN	MIR124-1HG	0.687287625	4.45E-33
cor1950	CNTN2	LINCR-0001	0.635533412	4.39E-27
cor1951	CNTN2	AC104964.3	0.698411021	1.56E-34
cor1952	MTUS1	AF131215.5	0.606803913	3.19E-24
cor1953	PRODH2	AF131215.2	0.735617035	6.27E-40
cor1954	MOGAT3	AF131215.2	0.711655682	2.35E-36
cor1955	HCRT	AF131215.2	0.645949587	3.38E-28
cor1956	PPEF2	AF131215.2	0.742122464	5.74E-41
cor1957	AMER3	AF131215.2	0.649060974	1.54E-28
cor1958	PDZD3	AF131215.2	0.678698867	5.35E-32
cor1959	OCLM	AF131216.1	0.695209057	4.16E-34
cor1960	PRODH2	AC100800.1	0.781293534	5.94E-48
cor1961	PLA2G12B	AC100800.1	0.630775238	1.37E-26
cor1962	TSPYL6	AC100800.1	0.637550559	2.69E-27
cor1963	MOGAT3	AC100800.1	0.811900662	1.67E-54
cor1964	HCRT	AC100800.1	0.687883847	3.74E-33
cor1965	PPEF2	AC100800.1	0.773926666	1.56E-46
cor1966	CATSPERG	AC100800.1	0.654323905	4.00E-29
cor1967	AMER3	AC100800.1	0.647576902	2.25E-28
cor1968	PDZD3	AC100800.1	0.719232082	1.91E-37
cor1969	PTPRM	AC105206.2	0.614631802	5.66E-25
cor1970	MTUS1	AC105206.2	0.616849467	3.44E-25
cor1971	PRR12	AC037459.2	0.646936291	2.64E-28
cor1972	TSSK4	AC037459.2	0.653670383	4.74E-29
cor1973	MTUS1	AC037459.2	0.660853364	7.22E-30
cor1974	CNTN2	AC037441.1	0.607997149	2.46E-24
cor1975	RAB42	AC107959.1	0.607704991	2.62E-24
cor1976	ADAMTS10	AC107959.1	0.667727704	1.14E-30
cor1977	MTUS1	AC100861.1	0.609362327	1.82E-24
cor1978	RNF150	AC120193.1	0.611834893	1.06E-24
cor1979	ENPP6	AC120193.1	0.647737908	2.16E-28
cor1980	RORB	AC120193.1	0.688609352	3.01E-33
cor1981	ABCA3	AC120193.1	0.646290053	3.11E-28
cor1982	CDH7	AC120193.1	0.628484636	2.36E-26
cor1983	RNF165	AC120193.1	0.659319134	1.08E-29
cor1984	OCLM	AC091185.1	0.601971725	9.05E-24
cor1985	TSSK4	AC091185.1	0.653489277	4.96E-29
cor1986	AMER3	AC011726.1	0.646605838	2.87E-28
cor1987	PRODH2	AC011726.2	0.686239033	6.06E-33
cor1988	MOGAT3	AC011726.2	0.644804631	4.51E-28
cor1989	PPEF2	AC011726.2	0.67360372	2.25E-31
cor1990	PDZD3	AC011726.2	0.639256686	1.78E-27
cor1991	PPEF2	AC013643.2	0.68168907	2.27E-32
cor1992	CD19	AC021678.2	0.622537443	9.41E-26
cor1993	PRODH2	AC025871.2	0.734460898	9.51E-40
cor1994	MOGAT3	AC025871.2	0.747499943	7.53E-42
cor1995	HCRT	AC025871.2	0.628483591	2.36E-26
cor1996	PPEF2	AC025871.2	0.775841684	6.76E-47
cor1997	AMER3	AC025871.2	0.60272271	7.70E-24
cor1998	PDZD3	AC025871.2	0.718196752	2.70E-37
[truncated: 3,678 more rows]
