# Supplementary material for: Identification and Validation of 17-lncRNA Related to Regulatory T Cell Heterogeneity as a Prognostic Signature for Head and Neck Squamous Cell Carcinoma
Source: Front Immunol. 2021 Nov 22;12:782216. doi: 10.3389/fimmu.2021.782216 (PMC8645855; doi:10.3389/fimmu.2021.782216)
Supplement: Supplementary file 4 [file DataSheet_4.csv]

lncRNAname	HR	P
LINC01409	0.783985224	0.035397002
LINC00115	0.9133361	0.371068287
AL645608.6	0.956664944	0.725548344
AL645608.2	0.892106864	0.482487481
LINC02593	0.8923059	0.392698011
AL390719.2	0.881147521	0.213899519
LINC01786	0.829220783	0.099265497
AL139287.1	0.810832971	0.04705051
MRPL20-AS1	0.954976609	0.648582608
PRKCZ-AS1	0.895729089	0.296507682
AL590438.1	0.943464708	0.594106678
AL513320.1	0.85773132	0.201142877
AL365330.1	0.892947361	0.277385506
LINC01346	0.987065723	0.89773892
LINC01345	0.958769778	0.617574906
LINC01672	0.923943109	0.461352784
PIK3CD-AS1	0.803315443	0.182508624
AL109811.1	0.905451333	0.389571533
AL121992.1	0.813261386	0.090819709
LINC01772	0.788290872	0.024626292
LINC01141	0.907933375	0.384794188
LINC02596	0.892668359	0.379838978
ZBTB40-IT1	0.926499054	0.456728137
LINC01355	0.773072533	0.024859717
ZNF436-AS1	0.878777211	0.234461851
NCMAP-DT	0.952420119	0.65789652
AL031280.1	0.961295479	0.646433459
BX293535.1	0.999348995	0.995039971
SNHG12	0.934215265	0.476479808
AL009181.1	0.950847918	0.638742255
LINC01648	0.7827099	0.13508162
AL354919.1	0.875088429	0.246573091
AL049795.1	0.879844911	0.276789348
AL109945.1	0.850202222	0.249549741
AL513327.1	0.904234539	0.332470573
AL442071.1	0.748612913	0.031787945
AL050341.2	0.881526916	0.203224546
NFYC-AS1	0.861069936	0.164130853
SLFNL1-AS1	0.755564601	0.026199535
AL512353.1	1.032896507	0.769119399
AL592166.1	0.832712149	0.08016969
MKNK1-AS1	0.84993516	0.162561924
LINC01562	0.88223463	0.297719718
AL050343.2	0.855588269	0.136495681
AL513218.1	0.88488783	0.290928084
AC099677.3	0.869381558	0.229006022
LINC02812	0.77965414	0.049255492
AL357673.2	0.649092646	0.049436341
SSBP3-AS1	0.66206903	0.009182096
AL603840.1	0.820995726	0.306484256
AC119674.1	0.94778356	0.608419531
LINC02777	1.054748791	0.589312705
LINC01359	0.907496903	0.422293107
AL133320.2	0.988064205	0.876421699
AC099786.3	0.901209611	0.31803688
AC099786.1	0.842043125	0.111830563
AC099786.2	0.886811407	0.24699293
LINC01781	0.805183183	0.08202015
AL035706.1	0.735921403	0.111520787
TTLL7-IT1	0.980306528	0.841307883
LINC01364	0.681402614	0.031129626
CCDC18-AS1	0.891166398	0.282228622
ARHGAP29-AS1	1.127816628	0.040853617
AC093117.1	1.052601076	0.587015553
CNN3-DT	1.052810925	0.645465788
ALG14-AS1	1.03266818	0.707788867
AC092802.1	1.00608954	0.950272141
AL109741.1	0.781526705	0.018696855
LAMTOR5-AS1	0.94032974	0.610954236
AL355488.1	0.881973356	0.273885399
AL365361.1	0.765862485	0.015626396
KCND3-AS1	0.938380188	0.507278938
AL603832.2	0.971448651	0.752680185
LINC01765	0.856451521	0.232635946
AL157902.1	0.914796212	0.428084306
LINC01780	0.937750542	0.681160924
LINC02798	0.935654941	0.526315938
AC239800.2	0.965061344	0.756790315
AC246785.3	0.880772255	0.300575135
AL592424.1	0.899423348	0.362864767
AL391069.2	0.948330708	0.602575395
AL589765.7	1.011174993	0.92635266
AL589765.6	0.95410079	0.724216065
LINC01527	1.034533137	0.732490956
AL358472.2	0.861786725	0.183192392
UBE2Q1-AS1	0.837457252	0.122450726
THBS3-AS1	0.837052029	0.116408855
RUSC1-AS1	0.889931995	0.265062382
ARHGEF2-AS2	0.884248777	0.286838541
AL139130.1	0.922793733	0.453508914
AL365181.1	0.993577684	0.942346132
AL138899.1	1.005612707	0.941505067
CADM3-AS1	0.850731828	0.153377643
AL596325.2	0.879706495	0.230185423
RGS5-AS1	1.117742045	0.206061441
RGS5	1.016012488	0.875529072
AL358115.1	0.906138589	0.334729411
AL031733.2	0.937022486	0.543083716
LINC01681	0.997469124	0.975457393
GORAB-AS1	0.96349431	0.698485503
AL023495.1	0.866058561	0.176498982
DNM3OS	0.764511861	0.037946933
GAS5-AS1	0.828640057	0.094834944
RC3H1-IT1	0.915892425	0.397418225
LAMC1-AS1	0.838237035	0.108929148
AL713866.1	0.934857788	0.558431305
AL358473.1	0.937410283	0.546000655
AL358473.2	0.878713522	0.261682992
AL513217.1	1.052907529	0.491432882
LINC00303	0.946989975	0.786347726
LEMD1-DT	0.657607664	0.13593797
C1orf147	0.800984707	0.054674752
KCNH1-IT1	1.020297629	0.823643814
AC096637.2	1.016496	0.860987201
AL360091.1	1.033805332	0.701184438
AC096642.1	0.901654183	0.373675097
AL445423.1	0.895008433	0.443798033
AL359979.2	0.67794672	0.034707601
AC138393.2	0.894539426	0.272763753
CNIH3-AS2	1.053821234	0.59796309
AL591895.1	0.904168067	0.316033453
LINC01641	0.91377574	0.356710474
SNAP47-AS1	0.854526956	0.201485334
AL353593.2	0.951726571	0.63034915
TMEM78	0.856782003	0.197786869
AL121990.1	0.965292691	0.717063288
AL136988.2	0.824232368	0.094955828
LINC00582	0.884391892	0.254976928
LINC01354	0.848465498	0.147238826
PP2672	0.834510598	0.129179997
AC093426.1	0.977245608	0.78203833
CHRM3-AS2	0.772265544	0.038908645
AL591623.1	1.003387138	0.97018344
AL390728.5	0.901089738	0.342958697
AL390860.1	0.858445465	0.367598089
AC093390.1	1.21866717	0.005488285
AC231981.1	1.064530025	0.565666975
SILC1	0.859749568	0.358011167
MIR7515HG	0.937714099	0.540683934
AC013460.1	0.883415769	0.26121031
LINC01871	0.807809384	0.045448825
LINC00299	0.802273121	0.069304722
ID2-AS1	0.956562146	0.643078343
AC082651.1	1.095580534	0.191368651
AC082651.4	0.875459614	0.219544177
AC010969.1	0.929427634	0.528991618
AC104794.3	0.797892726	0.040131921
AC106875.1	0.955214824	0.685416941
LINC01804	0.910571262	0.513246567
MYCNOS	0.667970434	0.066338844
MYCNUT	0.819264573	0.270761255
HS1BP3-IT1	1.053196867	0.596748771
AC012506.4	1.064556521	0.514115911
AC012073.1	0.906429898	0.297123767
DNAJC27-AS1	0.956861318	0.68160717
DTNB-AS1	0.867917279	0.200072056
AGBL5-AS1	0.977227969	0.80214507
GTF3C2-AS1	0.88570477	0.273502635
AC074117.1	0.941671229	0.570621878
AC007390.1	0.879462315	0.24869986
AC006369.1	0.727571178	0.005658239
LINC00211	1.010337529	0.898231778
CYP1B1-AS1	0.818367271	0.180473392
AC009229.2	0.868099071	0.326839056
AC009229.1	0.551522561	0.036407443
LINC01883	1.042635048	0.646956985
AC019171.1	0.851418194	0.186769446
SLC8A1-AS1	0.953602766	0.74649931
LINC01913	0.88841976	0.351478989
EML4-AS1	0.982705054	0.861195968
LINC02580	0.895107708	0.31729094
LINC01121	1.000041204	0.999695972
RHOQ-AS1	1.004608521	0.964674901
AC093732.1	0.861450954	0.184566302
AC073283.1	0.827965474	0.084515871
AC073283.2	0.951338123	0.639901265
AC079807.1	1.003870704	0.968378211
AC093110.1	0.823018798	0.081175045
AC012358.2	0.802488992	0.079148473
AC007743.1	1.023942897	0.777842452
LINC01185	0.868421533	0.266903919
AC016747.3	0.981431845	0.853782864
AC007098.1	0.91379762	0.409245654
LINC00309	0.946930036	0.552353396
LINC02245	0.92813436	0.583769076
LINC02576	0.809721979	0.080318545
AC012370.2	1.004328453	0.946892657
AC007389.2	0.884998165	0.426852435
AC092669.1	0.973536434	0.826997031
MEIS1-AS2	0.911930493	0.368915981
LINC01828	1.012193677	0.848074402
AC017083.1	0.927971601	0.549994533
AC015969.1	0.687864618	0.132828959
PCBP1-AS1	0.841081475	0.173790551
AC007878.1	0.692586733	0.002428378
AC073046.1	0.91233488	0.369121301
AC073263.1	1.087063063	0.301948847
AC073263.2	0.963458486	0.713049388
AC007099.1	0.939621023	0.555859062
AC005034.5	0.868909582	0.140233167
AC015971.1	0.942243339	0.562372022
LINC01943	0.897721534	0.337560454
CYTOR	1.128803028	0.199566901
LINC00342	0.838751825	0.123490752
AC021188.1	0.7993701	0.046215507
AC013270.1	0.928152979	0.506315702
AC092675.1	0.917860202	0.470646628
LINC02611	0.8645955	0.171207516
AC092667.1	0.903536518	0.617420265
LINC01102	0.900844046	0.392235655
LINC01114	0.902234681	0.351775041
PANTR1	0.994864466	0.965518563
C2orf49-DT	0.933395434	0.52536133
LINC01885	1.050863737	0.706330952
LIMS1-AS1	0.924603359	0.460215571
SH3RF3-AS1	0.909649204	0.335821664
MIR4435-2HG	1.180028412	0.067466001
AC108463.2	0.929892955	0.495759458
SOCAR	0.956605838	0.661475683
AC110769.1	0.951357326	0.607326413
NIFK-AS1	1.038289149	0.715387429
LINC01823	0.863405459	0.181047306
AC010976.1	0.84011098	0.134650341
LINC01087	1.038703546	0.795694812
AC012501.2	1.073812694	0.430926479
AC013731.1	0.932516262	0.545708633
AC009506.1	0.95232953	0.634834751
AC007277.1	0.754579192	0.098325475
AC016737.1	1.003890969	0.975296616
AC016737.2	0.928320911	0.443811187
LINC01305	0.836640809	0.194531533
AC009336.1	0.831372653	0.187211233
AC019080.1	1.018303727	0.856245221
AC019080.3	1.018413458	0.840143446
TTN-AS1	0.965602872	0.736567208
LINC01934	0.786387444	0.064679431
DIRC1	1.034179703	0.75178946
OSGEPL1-AS1	1.061169485	0.554107415
CAVIN2-AS1	1.217433783	0.000927646
AC068135.2	1.21527387	0.064792747
LINC01827	1.082538387	0.169588186
ANKRD44-AS1	0.811864624	0.067913762
LINC01877	0.972997046	0.741419356
AC069148.1	1.098132143	0.355866491
AC010731.1	0.921663453	0.421246078
LINC01857	0.812453702	0.071068236
AC019185.1	1.131430115	0.22545329
AC007038.1	0.901289689	0.345176896
KANSL1L-AS1	0.84698987	0.15815679
LANCL1-AS1	0.995285882	0.960850205
LINC01614	1.010745355	0.911832499
CATIP-AS2	0.979503753	0.836321557
AC009974.1	0.812536595	0.147487367
AC097468.1	1.065991348	0.426992615
AC053503.3	1.098583139	0.38130232
AC009950.1	0.857595358	0.166054182
GCSIR	0.949858211	0.559428524
AC009407.1	0.944629162	0.620493156
AC017104.2	0.852602208	0.12751086
AC114812.2	1.164907785	0.162036219
AC097713.1	0.816184133	0.13710578
AC112721.1	0.946125752	0.573520915
AC112721.2	0.924846522	0.442185282
KLHL30-AS1	1.037947699	0.668833201
LINC01107	0.753139713	0.087749879
AC093802.1	0.931401595	0.523734462
CAPN10-DT	0.892667857	0.329321398
AC104809.1	0.898093209	0.439643334
AC005104.1	0.784304676	0.020745499
BOK-AS1	0.944834	0.577003262
AC114730.3	0.720770121	0.00634624
AC093642.1	0.734002931	0.019540177
CHL1-AS2	0.866464432	0.249315896
CHL1-AS1	0.854291947	0.297216836
AC024060.2	0.806500646	0.052573567
SRGAP3-AS2	0.929836873	0.512630109
THUMPD3-AS1	0.89962769	0.331072081
AC022007.1	0.985548542	0.895844749
XPC-AS1	0.695887635	0.002457471
FGD5-AS1	0.851186928	0.089115663
SH3BP5-AS1	0.700713766	0.002550806
AC090948.2	0.790114965	0.034411056
UBE2E2-AS1	0.86528839	0.257722846
ITGA9-AS1	0.905280931	0.369245181
ACVR2B-AS1	1.001128657	0.991765684
AC099541.1	0.9429393	0.536569343
HHATL-AS1	0.901103769	0.349958373
ZKSCAN7-AS1	0.807581272	0.029224102
CCR5AS	0.96182464	0.704079661
AC137630.1	1.024050268	0.816191847
RHOA-IT1	0.861577432	0.158153082
BSN-DT	1.185222802	0.029333211
RBM5-AS1	0.838752698	0.087565346
SEMA3F-AS1	0.84208981	0.13589838
GLYCTK-AS1	0.554263116	0.001049439
LINC00698	0.943613141	0.628345904
PSMD6-AS2	0.747180136	0.01643012
ADAMTS9-AS2	0.923571078	0.437243661
LINC00877	0.810701854	0.175356913
LINC00870	1.098950093	0.427511615
LINC00506	0.797752643	0.078347914
AC110491.1	1.154972422	0.058725061
LINC00635	0.953100593	0.595651494
LINC01215	0.874554401	0.200726921
LINC01205	1.064904973	0.502805769
AC092916.1	0.865752937	0.220360905
TBILA	0.903987534	0.313776186
AC078785.1	0.86403602	0.17068758
AC093010.2	0.806739072	0.033696655
AC092910.3	0.919630252	0.426564719
AC092902.2	0.942427094	0.599170511
LINC02016	0.928603437	0.410666642
H1-10-AS1	0.957009012	0.685477798
AC083906.3	0.999235732	0.994083062
AC096992.2	0.863623269	0.178297425
BPESC1	0.903247931	0.308695012
CLSTN2-AS1	0.906134277	0.35692919
AC108727.1	0.985814048	0.891248134
ATP1B3-AS1	0.847582221	0.12551014
AC092979.1	0.995593019	0.962886379
AC093001.1	0.95010006	0.619081848
LINC01214	0.926355095	0.443352975
ARHGEF26-AS1	1.129247499	0.190978407
AC104472.1	0.972145934	0.789011394
LINC02067	0.905935292	0.441434033
AC078795.1	0.987122085	0.900818408
LINC01208	1.107066146	0.126709198
CCDC39	0.792092351	0.04559466
SOX2-OT	1.057036641	0.502412554
MCCC1-AS1	0.910338848	0.40382794
YEATS2-AS1	0.996886559	0.977288157
LINC02054	1.120809401	0.092290765
LINC02069	0.956347101	0.629432087
LINC02052	0.97692437	0.772966495
AC068631.1	1.02035774	0.86432006
AC112907.3	0.911510721	0.422017377
LINC02043	1.234545392	0.054844305
OSTN-AS1	0.74297478	0.054984203
OPA1-AS1	0.937223849	0.512362419
LINC02037	0.99482351	0.951974475
ACAP2-IT1	0.886732108	0.2533166
MUC20-OT1	0.904785524	0.32262853
LINC00885	0.99619646	0.97214197
AC069257.1	0.974225806	0.789377716
UBXN7-AS1	0.914052159	0.370907031
LINC01063	1.135310617	0.190684216
NCBP2-AS1	0.91454884	0.417991992
MELTF-AS1	0.967451127	0.743818584
PDE6B-AS1	0.996166944	0.979586238
CTBP1-AS	0.778858379	0.039079918
CTBP1-DT	0.861131916	0.139214589
SLBP-DT	0.833246316	0.12546497
AL158068.2	0.962609214	0.718940534
AL645924.1	1.01212632	0.896513388
AL590235.1	0.938838379	0.774276328
LINC02600	0.950742561	0.626075179
AC105415.1	0.959569669	0.693261195
AC113615.1	0.930157116	0.486655869
LINC02261	1.207753378	0.111036204
AC095057.3	0.816439421	0.111437467
LINC00682	1.11761446	0.391555463
AC107398.3	0.75328212	0.067942836
AC104066.3	0.952449702	0.605197362
AC023154.1	0.994045872	0.952019797
EPHA5-AS1	0.467243564	0.075280715
HNRNPD-DT	0.926145227	0.503325019
AC096746.1	0.93874916	0.603432519
AC106881.1	0.885092991	0.360434983
AC034154.1	0.986372065	0.899132328
AC109361.1	0.948024123	0.612016857
LEF1-AS1	1.018019218	0.871261797
AC093752.2	0.792188074	0.029281447
IL21-AS1	0.765804115	0.061127878
LINC01091	0.932555869	0.565469716
HHIP-AS1	1.07021929	0.397901459
AC108206.1	0.52567261	0.054359417
LINC02507	0.964238909	0.7238849
FAM160A1-DT	0.903055637	0.284448982
AC106882.1	0.882002928	0.24487147
AC079298.3	1.10808494	0.27994296
AC097467.3	0.934393089	0.509407966
AC104083.1	0.739594184	0.004006637
AC093788.1	0.863843357	0.204662984
LINC02275	0.895788932	0.564548396
SAP30-DT	0.91730575	0.432277898
AC027627.1	1.025648545	0.784160454
TENM3-AS1	0.919861042	0.41365218
LINC02362	0.864973389	0.204528676
AC097652.1	0.848905337	0.23726186
AC093909.4	0.734936633	0.108021583
AC021087.4	0.988685461	0.915480724
AC106772.1	0.934006747	0.594844848
LSINCT5	0.833270763	0.149333521
LINC02199	0.88656887	0.249810316
LINC02112	0.936029715	0.486039937
AC012640.1	0.865393635	0.160802428
LINC01513	1.020106364	0.802663326
AC008957.1	0.915563319	0.376753332
AC010457.1	1.048302977	0.645895636
LIFR-AS1	0.93519641	0.569061967
FGF10-AS1	0.87014394	0.347841812
AC022126.1	0.964937466	0.72978027
AC034238.1	0.891378719	0.303837327
AC092353.1	0.841608826	0.18503115
AC093278.2	0.820150012	0.048600079
LINC02122	0.980961729	0.826852563
ZBED3-AS1	0.914405917	0.447927538
THBS4-AS1	0.878046752	0.252833991
TMEM161B-AS1	0.855925863	0.173355097
MEF2C-AS1	0.87331288	0.265059848
AC099509.1	0.892431155	0.424244812
STARD4-AS1	0.713356247	0.003860286
AC018752.1	0.875973829	0.210822476
SEMA6A-AS1	0.75632904	0.046740157
SEMA6A-AS2	0.79103605	0.068524632
LINC02148	0.955493412	0.608182734
IRF1-AS1	0.832798794	0.118648267
AC004039.1	0.994726883	0.955186217
AC010307.3	0.910565869	0.476595244
AC113382.1	0.951617369	0.59102993
AC113382.2	1.014469036	0.870207476
SNHG4	0.949947357	0.617136938
AC008667.1	0.950307383	0.617788757
AC011379.1	1.004614925	0.955163054
AC008438.2	0.880601445	0.238300377
DIAPH1-AS1	0.903573838	0.293141872
ARHGAP26-AS1	0.838392483	0.131036963
CARMN	0.834404511	0.145263539
LINC01933	1.021197892	0.829053553
LINC02227	1.153669364	0.036790565
LINC02202	0.73732403	0.008611991
HMMR-AS1	0.791392411	0.074401554
SLIT3-AS1	1.044101676	0.586796802
LINC01187	0.935456745	0.586351214
AC034199.1	1.097220232	0.297039403
AC139491.2	1.136960991	0.053323185
AC138956.1	0.892558829	0.314944579
AC138956.2	0.808391849	0.05620721
AC145098.1	0.933486858	0.513914586
AC139795.2	0.885156756	0.245562677
ZNF454-DT	0.942849016	0.58563499
C5orf60	0.87542621	0.178031576
LINC00847	1.138378171	0.203139417
AC008443.4	1.073236874	0.47841428
CTC-338M12.4	1.01840156	0.856557246
AC138035.1	1.001205636	0.989963423
AL033381.1	0.943043988	0.490346161
LINC02525	0.866216886	0.247421718
ECI2-DT	0.9688615	0.72763799
AL355336.1	0.764792901	0.033950844
ELOVL2-AS1	1.040666674	0.695854242
AL022724.2	0.94796857	0.627267563
CASC15	0.916200047	0.430765584
AL021807.1	0.886085377	0.223031524
ZSCAN16-AS1	1.044231333	0.653401468
HCG18	0.97121538	0.769376513
AL662797.1	0.816192488	0.063739017
HCG20	0.966394561	0.746555766
HCG27	0.923720153	0.494982129
SNHG32	1.050042177	0.613337354
C2-AS1	0.838182934	0.148279893
HCG25	0.921583293	0.441733937
LINC00336	0.835642952	0.169317082
AL138889.1	1.083238593	0.565912938
Z97832.2	0.795117502	0.074876877
Z84485.1	0.789393531	0.080380812
AL365205.4	0.910235065	0.399702091
AL513008.1	0.90100971	0.340493587
RUNX2-AS1	0.909410776	0.377050339
AL161618.1	0.813307714	0.224727618
LINCMD1	0.941008057	0.615944258
TRAM2-AS1	0.97815535	0.841120356
AL033397.2	1.021861628	0.833589887
AL033397.1	1.216810267	0.018750613
LINC01564	1.215320801	0.026447028
AL033384.1	0.88422882	0.200387855
AL049555.1	1.027489138	0.783500834
AL021368.2	0.714938105	0.009542441
AL391807.1	0.771219727	0.177240461
AL445465.1	0.951479596	0.564236636
LINC02535	1.201699278	0.050354798
AL133406.2	0.845350251	0.131543245
LINC02526	0.962297673	0.74630666
AL121957.1	1.145908813	0.09355239
OSTM1-AS1	0.787590198	0.165900636
TRAF3IP2-AS1	0.954642428	0.663904015
Z97989.1	0.847599254	0.181636544
MROCKI	0.977316688	0.803326692
AL021408.1	0.872069733	0.354051435
LINC00326	0.98022534	0.850642616
AL049552.1	0.691877946	0.00264174
LINC02528	0.955158187	0.643504137
LINC02865	1.027580345	0.799059872
AL592429.2	0.792442501	0.071304088
LINC01625	0.808067928	0.09631722
AL360007.1	0.93684119	0.518067337
AL031320.2	0.786161844	0.030367834
PHACTR2-AS1	0.953900259	0.627931598
AL596202.1	1.031234911	0.771080184
SYNJ2-IT1	1.096615924	0.266760312
AL356417.2	0.935968942	0.514581495
AIRN	0.875406696	0.285042643
AL445307.1	0.961957711	0.712100523
AL137005.1	0.910148796	0.500339741
Z97205.2	0.949488823	0.598963709
Z97205.1	1.0139648	0.8844897
LINC00602	1.178195378	0.005861134
Z94721.2	0.860472465	0.188566908
AL009178.2	0.9249042	0.452093002
AL606970.3	0.952160066	0.618368652
AL606970.1	1.083339307	0.574358627
LINC02544	0.966610883	0.729294741
AL354892.2	0.967196423	0.754128272
AL049612.1	0.905075774	0.446601182
PRKAR1B-AS1	0.974432636	0.814562543
AC073957.3	1.008874013	0.934059671
CARD11-AS1	0.865745696	0.211362301
SDK1-AS1	0.954313288	0.637558179
AC092171.4	1.00939831	0.934915187
AC004895.1	0.952065681	0.631766419
AC004852.2	0.772911527	0.165540326
AC004160.1	0.992230167	0.936671127
LINC02587	0.962249389	0.69042366
AC073333.1	0.998176386	0.986106513
AC003986.3	0.718431567	0.14317885
AC004540.2	1.175896784	0.072629527
AC004540.1	1.053993573	0.613846709
AC004080.2	1.05797175	0.567441221
HOTTIP	1.095101396	0.223893662
GARS1-DT	0.811860113	0.083714847
AC018645.3	1.03711491	0.724341413
AC008080.4	0.350782341	0.027094338
AC018647.1	0.857042706	0.159710901
AC083864.1	0.854356524	0.204125369
AC006960.3	1.01839088	0.864400157
AC006960.2	0.981556891	0.834751024
AC006033.2	0.891559909	0.235233487
TRG-AS1	0.781309535	0.021594165
LINC00265	0.909089482	0.342553007
SUGCT-AS1	0.898950142	0.293802242
LINC01447	0.932482845	0.515338933
LINC02604	0.907485926	0.367418679
CT66	1.100119987	0.294270863
AC099398.1	0.884890118	0.349823107
AC211433.1	0.937206257	0.543756228
DTX2P1-UPK3BP1-PMS2P11	0.784212809	0.019983049
AC098851.1	0.772265524	0.023927894
AC004921.1	0.913896859	0.383166905
APTR	1.018558381	0.85312488
AC004990.1	1.053195074	0.589044974
MAGI2-AS3	0.88794208	0.258953188
CACNA2D1-AS1	0.852035877	0.260950442
AC000120.1	0.859382615	0.16937145
AC007566.1	0.886816112	0.256619108
PPP1R9A-AS1	0.856978837	0.25930914
AC004012.1	1.066627674	0.457592389
AC073842.2	0.912091316	0.379401735
STAG3L5P-PVRIG2P-PILRB	0.947587384	0.587249266
AC069281.1	1.046012539	0.657415514
AC069281.2	0.909186118	0.369516196
PCOLCE-AS1	0.859618021	0.311494878
NFE4	0.989472277	0.907627444
LHFPL3-AS1	0.840466345	0.372431055
LHFPL3-AS2	0.865846508	0.358932595
ASB15-AS1	0.94141915	0.596277602
AC108010.1	0.886820937	0.21409356
AC078846.1	0.902341958	0.358384927
AC073320.1	1.003751831	0.964541318
AC007938.1	0.96821282	0.778678463
MESTIT1	0.915462042	0.508942142
AC007938.3	0.901857441	0.361887609
AC083862.1	0.926574146	0.433789177
TRBV11-2	0.729042334	0.009921506
AC004941.1	0.924173751	0.425404276
AC004877.1	0.736897803	0.108509171
ATP6V0E2-AS1	1.029156662	0.804876579
REPIN1-AS1	0.934064505	0.501751932
LINC00996	0.737783026	0.00860935
AC010973.2	0.901269646	0.350959502
AC005996.1	0.905173808	0.386729428
AC093583.1	1.010135845	0.921765115
PAXIP1-DT	1.036906762	0.707826535
PTPRN2-AS1	0.874243343	0.226398039
AC011899.2	0.909038988	0.388692182
AC004908.2	0.863380153	0.16941794
AC004908.1	0.864068428	0.155860582
AC246817.2	1.022803148	0.830433789
MIR124-1HG	1.21986803	0.01093009
LINCR-0001	0.874093553	0.363373372
AC104964.3	0.714343988	0.087930883
AF131215.5	0.778456923	0.015398848
AF131215.2	0.82585643	0.137673472
AF131216.1	0.843660367	0.188347764
AC100800.1	0.917328807	0.384832122
AC105206.2	0.80706743	0.050637102
AC037459.2	0.791614823	0.018963732
AC037441.1	0.768199948	0.245994722
AC107959.1	0.767426146	0.017851577
AC100861.1	1.051167964	0.60803722
AC120193.1	0.800896782	0.160422687
AC091185.1	0.838406801	0.077253952
AC011726.1	0.816475188	0.104463033
AC011726.2	1.009591337	0.916343041
AC013643.2	0.974068656	0.791052132
AC021678.2	0.815289704	0.144971367
AC025871.2	0.916107942	0.453255108
AC108449.2	0.836577778	0.073518171
LINC02099	0.847144534	0.117215147
AC102945.1	0.907712794	0.353402865
AC124067.4	0.915400974	0.46836175
C8orf86	0.861461376	0.483294218
AC007991.3	0.94563416	0.598510563
AC007991.4	0.942057208	0.59349141
LINC02599	0.776008496	0.083741902
AC018607.1	0.960369908	0.70330883
AC012349.1	0.824751819	0.321389503
AC068389.1	1.021212417	0.814748661
AC022182.1	1.002321806	0.981399354
LINC01289	0.905729873	0.368805125
SNHG6	1.097515942	0.360583944
AC079089.1	0.994291021	0.965246321
AC022893.2	0.756723894	0.138110995
AC022893.3	0.893718244	0.437318986
AC087672.1	0.94060644	0.561368907
AC068700.1	0.897947266	0.363264843
LINC01030	0.861245574	0.194802207
AC106038.1	1.011889513	0.926784605
AC103770.1	0.953692625	0.6618892
OTUD6B-AS1	0.987617939	0.89985042
AC120053.1	0.914363311	0.418521608
AC010834.3	0.896910408	0.288947561
AC068189.1	0.947864792	0.5820667
AP003352.1	0.973841641	0.789121828
AP003355.2	1.143780213	0.014010863
AP003472.2	0.872194173	0.19832553
AP002907.1	0.902033851	0.372608313
BAALC-AS1	1.046366694	0.622854161
AC012213.3	0.929088432	0.511862163
AC012213.2	0.924334395	0.4034545
AP003471.1	0.931067079	0.365167063
AC103853.1	0.866640116	0.391754654
AC021237.1	0.97057019	0.757677023
SAMD12-AS1	1.089309574	0.33503665
AC068413.1	1.028139903	0.76926228
AC090921.1	0.996328651	0.969182733
RNF139-AS1	0.937580975	0.549917551
AC090198.1	0.837787078	0.082618677
LINC00861	0.698809854	0.005206241
AC083843.2	0.965634122	0.729649597
AC107375.1	0.867903139	0.18032596
AC100803.2	0.986430007	0.896954271
AC083841.1	0.850073118	0.144169934
MINCR	1.07155024	0.461028825
AC105219.1	1.000122459	0.999111112
AC084125.2	0.856037496	0.149945398
DOCK8-AS1	1.155790128	0.12980178
AL136979.1	1.040926163	0.663004188
AL133480.1	1.048622191	0.573908036
LINC02851	0.894313296	0.325270206
AL583785.1	0.998021708	0.984782453
AL591222.1	0.976035222	0.854106025
AL357874.2	0.887101793	0.291648913
AL357874.1	0.941300519	0.518510102
AL161781.1	0.698055475	0.076504681
EBLN3P	0.913228904	0.343858631
AL512604.2	1.042114744	0.701725061
PGM5-AS1	0.813703997	0.172164094
LINC01506	1.193486495	0.062022393
RORB-AS1	0.772031476	0.11482787
AL354733.3	0.831732684	0.071629522
AL390838.1	0.912153871	0.381547509
DAPK1-IT1	0.94861256	0.562746235
BARX1-DT	1.15303312	0.079479507
AL449403.1	0.884813092	0.480613698
AL136084.2	0.807927232	0.04503985
AL162427.1	0.885493643	0.331647157
LINC01492	0.946371023	0.571738987
AL162414.1	0.778774593	0.038597434
FAM225B	0.848808464	0.244786699
FAM225A	0.892722017	0.308272995
AL138895.1	0.994648959	0.952343586
AL162425.1	0.922045464	0.465099588
PAPPA-AS2	0.950136572	0.620299994
AL161630.1	1.198412922	0.067461947
AL596244.1	0.950535689	0.613840473
TTLL11-IT1	1.012428783	0.895499306
AC007066.2	0.871784474	0.246153621
MIR600HG	0.819183552	0.062296373
AC006450.2	0.752794008	0.076121394
AL354710.2	0.911044935	0.327979749
AL450263.1	0.863914218	0.182502304
AL162586.1	0.855525575	0.13156993
AL360268.1	0.778247747	0.090409168
SLC25A25-AS1	0.906189604	0.353197392
AL359091.1	0.782253446	0.170259748
AL356481.2	0.822173678	0.070415851
AL356481.3	0.719203836	0.002706257
C9orf106	0.8539229	0.293162635
LINC00963	0.847602907	0.12183828
AL161733.1	1.02335678	0.788476573
AL157938.2	0.925304263	0.468549478
AL157938.3	0.948768903	0.575787111
WDR5-DT	1.068430333	0.494405958
AL669970.1	0.873098016	0.526843309
AL669970.3	0.581976767	0.04108902
AL390778.2	0.807456989	0.10138607
AL161452.1	0.869641608	0.209243095
DKFZP434A062	0.860319064	0.31116078
AL590226.1	0.844151972	0.14948301
AL807752.5	0.891049796	0.304349584
ARRDC1-AS1	0.973145087	0.783076012
AL772363.1	0.754549156	0.241046084
AL358216.1	1.105922197	0.311408898
AC025822.2	0.855265732	0.123009365
LINC00702	1.025970972	0.786107594
AL391427.1	1.026470752	0.808444925
LINC00710	0.86128065	0.205724202
AL512770.1	0.854545825	0.16757053
AL157392.3	0.77914905	0.023179982
AL450384.2	0.768248058	0.027855434
AL158211.4	1.089234799	0.376114159
LINC00836	0.965397844	0.65939924
LINC00837	0.922020573	0.437233005
LINC02664	0.899816461	0.339798036
IATPR	0.827981032	0.068284452
AL392046.1	0.90470068	0.35654095
LINC02630	1.076087965	0.502032087
AL450326.1	0.906480577	0.323799183
ZNF32-AS2	0.836553277	0.093627264
LINC00840	1.002633737	0.975372095
AL137026.2	1.043527558	0.468261376
AL137026.1	0.92188464	0.534451381
C10orf71-AS1	0.94423862	0.594393759
AL731537.1	0.797242085	0.092406217
AC016396.2	0.893807978	0.363980872
LINC02671	0.974067719	0.772854635
AL731563.3	0.890593545	0.305158315
AC022400.4	0.781052126	0.018247659
C10orf55	1.126885296	0.251850874
KCNMA1-AS1	0.993417124	0.951770707
AL450306.1	0.745147542	0.015288652
AL391421.1	0.572895944	0.052508529
AL356753.1	0.91650346	0.450379566
SFTPD-AS1	0.784656883	0.071505574
LINC00858	1.016005389	0.894906115
AL731569.1	0.930884915	0.501047974
ACTA2-AS1	0.875025828	0.241054364
AL157396.1	1.032533735	0.681578877
PLCE1-AS2	1.048117864	0.582684779
ENTPD1-AS1	0.903538487	0.315508067
AL391684.1	0.931862221	0.540748722
DNMBP-AS1	1.031038994	0.778797932
AL133215.2	1.041292845	0.676083553
LINC02681	0.944785379	0.551255826
RPARP-AS1	1.024231017	0.809597623
AL391121.1	0.989721552	0.916852391
AL137025.1	0.977517927	0.817794328
EMX2OS	0.864653821	0.187039056
LINC01561	0.941305212	0.541738774
AC010998.2	0.885853861	0.294686748
AL731566.2	0.869028759	0.160061726
FAM53B-AS1	0.827538953	0.09169555
AL731577.2	1.013555785	0.894622135
AL731577.1	0.941625838	0.461727824
AL731571.1	0.829750384	0.086319293
AL158835.1	0.846581732	0.145842443
EDRF1-AS1	0.72435076	0.013178768
AL354950.1	0.855935343	0.329930358
MIR202HG	1.014384158	0.889698585
AL360181.2	0.871479306	0.147437296
LINC01001	0.866864706	0.196838365
LMNTD2-AS1	0.959399851	0.720461087
AP006621.3	1.04996976	0.611696113
AP006621.2	0.984948559	0.900987307
LINC01150	0.89476482	0.276866364
IGF2-AS	0.850580497	0.239939021
KCNQ1DN	1.00070338	0.99455472
AC090587.1	0.81186442	0.037283136
AC022762.2	0.939066224	0.594247889
AC107884.2	0.993527743	0.952950674
AC026894.1	0.889715022	0.261692041
AP006259.1	0.996063325	0.965739989
AC132192.1	1.001044008	0.991054867
AC132192.2	0.969523571	0.774489933
AC013549.3	0.961693864	0.688211314
AC006299.1	0.846905465	0.137947922
LINC02718	0.819013891	0.139831977
BDNF-AS	0.892691101	0.264825512
WT1-AS	1.153777028	0.062767566
LINC02696	1.007238935	0.945135798
LINC02489	0.803991148	0.142957722
AC090589.3	0.901668242	0.361767559
AC090559.1	0.907497993	0.324386726
AC090559.2	0.896688072	0.279628372
AP001350.1	0.921111124	0.428751542
AP002358.1	0.887828654	0.476289663
AP000790.1	0.979053363	0.827317437
LINC02733	0.935005221	0.507939387
SNHG1	1.041719768	0.668906372
AP006333.2	0.937158829	0.656025328
AP003774.2	0.748905295	0.012128779
LINC02723	0.920731753	0.457313725
NRXN2-AS1	0.908611561	0.375609135
NEAT1	0.884277039	0.247335539
AP000759.1	0.983622384	0.868228214
AP001107.4	0.875363694	0.224354551
AP002748.4	1.023751146	0.807136835
AP002807.1	0.819588596	0.076595047
AP002992.1	0.868661825	0.23336333
AP003096.1	0.802605418	0.14855959
AP003071.4	0.768862629	0.030516703
LINC02753	1.039703326	0.587632906
AP003717.1	0.993827273	0.954713338
P4HA3-AS1	0.962627252	0.638706049
AP001085.1	0.978860801	0.837973546
AP001189.3	0.965575676	0.713341417
AP001189.1	0.905428854	0.294038381
KCTD21-AS1	1.063162705	0.53331937
AP000873.3	0.849534216	0.16883009
AP003171.1	1.109038864	0.228907611
AP002433.1	0.949762485	0.59350943
AP003973.2	0.949376235	0.63839958
COLCA1	0.875362268	0.27657442
AP002008.3	0.858379672	0.224229189
AP000997.3	0.934332837	0.454418069
AP001267.2	0.992948483	0.931316584
AP003392.1	0.845171857	0.121448433
AP001360.1	0.881347147	0.331870952
AP004147.1	0.84428859	0.331713159
MIR100HG	0.893705927	0.276626347
AP000866.6	0.894030435	0.347152431
AP000842.3	0.858344671	0.516341062
LINC02551	1.057641959	0.612033445
AP002856.2	0.860325595	0.164203046
AP003025.1	1.150309342	0.006282013
SLC6A12-AS1	0.958052582	0.679674675
AC007406.4	0.94346613	0.564063177
LINC02455	0.911314676	0.447152569
AC005342.1	0.841048997	0.173332613
CACNA1C-AS1	0.905847372	0.475677601
AC125807.2	0.895304384	0.254945057
PARP11-AS1	0.863380855	0.18589987
GAU1	0.70341586	0.033307206
AC005906.2	1.021675561	0.84502897
AC006206.1	0.881879293	0.349011638
AC005845.1	0.906867516	0.444415447
CD27-AS1	1.077615415	0.449248843
C1RL-AS1	0.88986658	0.283133635
AC018653.3	0.88425108	0.260497329
LINC00937	0.952348793	0.690482203
A2M-AS1	0.967071378	0.754134148
LINC00987	0.905391075	0.432868758
AC010175.1	0.784375361	0.0382453
LINC02367	0.878205965	0.401966202
LINC02446	0.817228572	0.077384113
AC007688.3	0.861166387	0.169011286
AC010185.1	0.997316174	0.976568745
AC053513.2	0.715783875	0.011586328
RASSF8-AS1	0.910102338	0.409889278
AC022509.3	1.010577523	0.923069871
LINC00941	1.240781865	0.025652933
DDX11-AS1	1.055934695	0.629977749
LINC02387	1.143951714	0.110244605
LINC02422	0.786513877	0.086688519
AC084824.5	0.928148428	0.473307983
AC084824.4	0.812618017	0.077592906
AC023158.2	1.087939761	0.522639608
PCED1B-AS1	0.802613194	0.036860724
AC004801.4	0.918853257	0.387621008
ADCY6-DT	0.951473921	0.689240216
AC008147.2	0.986849114	0.900927096
AC068987.2	1.008076629	0.937652104
AC068987.3	1.034378014	0.711644085
AC078864.1	0.833938764	0.27883683
AC068888.1	0.970986323	0.775043683
AC073573.1	0.901279164	0.317469452
HOXC-AS3	0.998774205	0.991295275
AC012531.1	0.850807282	0.135774089
SCAT2	0.988001115	0.913244929
AC078778.1	0.745116866	0.019949195
AC009779.2	1.031870902	0.768657647
AC073487.1	0.818577016	0.087624718
AC073896.4	0.889659669	0.265038499
AC083805.1	0.860393227	0.243896792
GIHCG	0.976227861	0.817763189
AC020637.1	1.028850421	0.770850134
AC048341.2	0.840370185	0.115287863
LINC02454	1.122419908	0.257970101
LINC02408	0.869424998	0.161494988
LINC01479	0.922359732	0.488734161
IFNG-AS1	0.904581892	0.390103557
LINC02384	0.814732719	0.096283581
AC008033.3	0.772403878	0.046178256
AC020656.2	0.566832054	0.042739396
LNCOG	1.126538744	0.162086404
AC073569.2	1.09263318	0.343847705
POC1B-AS1	0.883067497	0.241261968
ATP2B1-AS1	0.965216922	0.722943268
LINC02397	0.81736467	0.164647561
TMPO-AS1	1.006961817	0.947301318
AC079907.2	0.845970557	0.126632029
AC025265.1	0.867406669	0.241538156
LINC01498	0.929057145	0.416211314
AC007569.1	0.726105722	0.014134636
USP30-AS1	0.918699194	0.409238679
LINC01486	0.935439137	0.474984578
AC144548.1	0.81812185	0.066672696
LINC01405	0.923346348	0.445601396
MAPKAPK5-AS1	1.067604872	0.515616687
AC073575.1	1.006653359	0.940283757
AC026765.3	0.933325443	0.591801815
AC130895.1	0.900416798	0.333454953
AC083806.2	0.914236366	0.400836091
TESC-AS1	0.954345692	0.617642665
AC069234.1	0.728267931	0.013436991
HNF1A-AS1	0.88997584	0.28704309
LINC01089	0.826026117	0.079636032
AC084018.1	0.830642851	0.076621492
AC084018.2	0.673036089	0.003141262
AC079360.1	0.875185851	0.290011312
AC026333.4	0.851657239	0.190259614
AC026362.1	0.702733091	0.002368028
LINC00939	0.820639026	0.114803625
LINC02826	0.787368026	0.19982989
LINC02418	0.726950485	0.226910604
AC117500.1	0.978756323	0.856215742
AC079031.1	0.95951825	0.631998187
SACS-AS1	1.063446546	0.488604217
LINC00327	1.030769523	0.816719208
WASF3-AS1	0.925195784	0.447409219
LINC00544	0.920841367	0.402850823
LINC00426	0.764218415	0.021443622
FRY-AS1	1.137813866	0.137350262
N4BP2L2-IT2	0.845423436	0.173319733
LINC02334	0.900597254	0.356997191
LINC01050	1.011607679	0.903102735
TUSC8	0.577384905	0.033620704
LINC00563	0.884149102	0.288630249
SUGT1-DT	1.033719737	0.773414894
LINC00402	0.696017365	0.015526101
AC000403.1	0.945903536	0.596589487
OBI1-AS1	1.029683172	0.749354268
AL445209.1	1.164744033	0.006373418
SOX21-AS1	0.921497884	0.420640683
LINC00554	0.956232097	0.631004484
FGF14-IT1	1.170919971	0.062502608
LINC00460	1.376048786	0.002590233
LINC01067	0.940997582	0.51082923
ANKRD10-IT1	1.021389263	0.833787096
ARHGEF7-AS2	0.799726674	0.07566297
MCF2L-AS1	1.002645069	0.979085542
LINC01297	1.175500352	0.192524176
AL355075.2	0.8412233	0.140820166
AL163195.2	1.070206828	0.365025355
AL133371.2	0.941908891	0.567304967
AL161668.4	0.89263882	0.382409769
AL161668.1	0.910019847	0.378466477
LINC00641	0.899819391	0.301297351
AL132780.1	1.006616067	0.941677408
ZFHX2-AS1	0.821827809	0.092418894
AL135999.1	0.798495023	0.042315913
AL136295.7	0.953274372	0.651460201
AL096870.2	0.911638188	0.328867721
LINC00645	0.989250718	0.915717443
LINC02300	0.7702603	0.097130894
LINC01551	0.878709315	0.445014449
NKX2-1-AS1	0.864562419	0.198888157
AL139354.1	0.965081963	0.704880199
LINC00871	0.917399944	0.406369873
AL591767.1	0.880539213	0.201296195
AL356020.1	0.964495942	0.687933911
AL049838.1	0.914628493	0.433085359
AL132989.1	0.780262028	0.019442907
PSMA3-AS1	0.907273806	0.297610343
AL355916.2	0.860729055	0.16346005
AL161756.1	0.931544663	0.478479002
AL122035.1	0.935488721	0.488589928
AL049869.2	0.860005617	0.159684766
AL139022.1	1.042233967	0.675882042
AL160191.1	0.925023327	0.431437252
AC004817.1	1.074265139	0.559982287
AC005519.1	0.836751927	0.124599925
AL049775.1	1.05573325	0.573793134
LINC01146	0.840279785	0.15035281
AL357093.2	0.91556687	0.440845702
AL512791.1	0.957742822	0.703157948
AL121839.2	0.796201363	0.051296767
LINC02279	0.905711153	0.449972657
AL133467.1	0.83313529	0.112504349
SNHG10	1.038398372	0.699325574
AL139020.1	0.939726741	0.605396878
AL355102.4	1.016985813	0.858686043
AL163051.1	1.045260442	0.644929812
LINC02325	0.594707818	0.001182998
AL132796.2	1.000768488	0.992958565
AL157871.5	0.878620966	0.213005593
LINC02285	0.92796258	0.495414169
AL161669.1	0.910112462	0.429080762
LINC00605	1.100777121	0.324857191
AL049840.2	0.931460466	0.502996048
LINC02280	0.904316388	0.485480501
AL583810.2	0.882845121	0.321502074
AL583810.3	0.961342719	0.688484815
AL928654.2	0.902684203	0.343786514
COPDA1	0.814518173	0.086294723
AC246787.2	0.811666027	0.07088887
FAM30A	0.771741204	0.031574322
AC068446.2	1.240275076	0.005050168
AC090983.1	0.940827772	0.487273222
AC127502.2	0.896320991	0.322415413
AC091057.1	0.922956231	0.397369554
AC012236.1	0.864898461	0.176955565
AC090877.2	0.925004029	0.461450665
AC010809.2	0.806783782	0.064662346
AC087457.1	0.978625781	0.810376519
AC087516.2	0.9423727	0.68695673
LINC02345	1.130810105	0.149473863
AC087473.1	1.111007832	0.164417119
LINC02694	0.772885157	0.026439494
AC037198.1	1.162744339	0.08774374
AC023908.3	0.901508434	0.434281867
AC013356.3	0.839025832	0.153487268
AC013356.2	0.861835928	0.187060653
AC091045.1	0.972645688	0.822675253
RAD51-AS1	0.766943997	0.019667952
AC020661.4	0.79387206	0.171280439
OIP5-AS1	0.873039248	0.188384982
AC016134.1	1.066951397	0.425360489
AC036103.1	0.896806507	0.354115225
EIF3J-DT	1.066899331	0.528867678
AC051619.4	0.985323003	0.890044793
AC025580.3	0.940296717	0.503237436
AC068722.1	0.949054103	0.628608433
AC023355.1	0.811876529	0.097638031
AC084757.4	0.944479349	0.592721706
GABPB1-AS1	0.799108727	0.06435002
AC021752.1	0.942419513	0.544771537
AC066613.2	1.047498905	0.613782254
AC025917.1	0.717471722	0.007601748
LINC00926	0.725117134	0.013544669
AC090651.1	0.956325622	0.687155649
AC055855.2	1.039921506	0.632921401
AC116913.1	0.965768478	0.72757054
LINC01169	0.984035471	0.890293738
AC110048.2	0.912276491	0.457326519
EWSAT1	0.850209248	0.236279475
AC026992.2	1.046940629	0.689177712
AC009269.2	0.901796538	0.33094651
AC064799.2	0.920401931	0.458896984
AC022872.1	0.935797632	0.501338306
AC009690.2	0.872274369	0.248589015
ADPGK-AS1	0.81975543	0.084162525
NPTN-IT1	0.819932544	0.069236932
LOXL1-AS1	0.997333548	0.979137767
AC010931.2	0.950302927	0.640294222
AC023300.2	0.904451111	0.5415297
AC090826.2	0.940909237	0.553519534
LINC02255	0.95458817	0.645890089
UBL7-AS1	1.04215196	0.666482143
AC105137.2	0.96923344	0.75730867
AC091100.1	0.78192994	0.202839393
AC015871.3	0.923758749	0.444148207
AC087761.1	1.045019275	0.60248743
AC016705.2	0.880131747	0.318345757
CPEB1-AS1	1.010022663	0.946603096
AC105339.2	0.886218075	0.30308101
AC022558.2	0.879597091	0.235070678
AC087286.2	0.893486918	0.259340695
LINC01586	0.960266363	0.610811446
MIR9-3HG	0.876809117	0.245621
AC018946.1	0.971878113	0.757012876
RCCD1-AS1	1.071721112	0.485598075
LINC00930	1.228266262	0.231989479
CHASERR	0.982818356	0.86859467
LINC01197	0.806002039	0.054651741
LINC00924	0.856336863	0.180876204
NR2F2-AS1	1.087760024	0.415564236
AC103746.1	0.942811595	0.64093723
AC087477.2	0.915311721	0.481167509
AC024651.1	0.965324708	0.742146807
AL031008.1	0.830535807	0.176298474
AL031716.1	0.799062723	0.062669202
AL031714.1	0.831172714	0.097836878
AL031709.1	0.829157923	0.099065977
AL031600.1	0.823179543	0.075285611
AC009065.3	0.93711517	0.498797839
AC009065.8	0.964238917	0.717508659
AC106820.4	0.838684533	0.172855026
ERVK13-1	0.7344369	0.007275657
SRRM2-AS1	0.682800964	0.014028286
ZNF213-AS1	0.85476515	0.13088156
AC004494.1	0.712205124	0.011853463
AC006111.3	0.956446408	0.671943535
AC023830.3	0.824621478	0.11189777
AC023830.2	0.948078727	0.539705663
AC023830.1	0.933475012	0.476531757
AC020663.1	0.920054226	0.410433596
AC131649.1	0.89589418	0.305607562
AC007014.1	0.922290351	0.453366026
AC009121.3	0.950921128	0.58894351
AC009121.2	0.828893009	0.093086426
AC099489.3	0.892677636	0.358829316
BCAR4	1.071038224	0.186477269
AC007216.4	0.988940887	0.907919728
AC007601.1	0.916761905	0.390335963
AC007601.2	0.920221954	0.42305435
AC109597.1	0.906434041	0.360215831
AC138932.4	1.004176659	0.966636772
PKD1P6-NPIPP1	0.816848181	0.03813954
AC026401.1	0.950144949	0.62493761
AC109446.2	0.788762303	0.055250423
AC008551.1	0.88095405	0.181512687
AC092119.2	0.88520749	0.29481775
AC008915.1	0.881317758	0.186772199
AC008870.2	0.935674328	0.540938762
AC008938.1	0.957377024	0.768644022
LINC01567	0.916262209	0.435762657
AC008731.1	0.940351304	0.58588755
ZKSCAN2-DT	0.926030115	0.484558153
LINC02195	0.818778329	0.075382222
AC020765.2	1.023704223	0.8164928
ATP2A1-AS1	1.079519055	0.44230109
AC109460.2	0.84868171	0.131484188
AC109460.1	0.868036083	0.206447088
AC109460.3	0.862988251	0.197491797
AC009093.2	0.918481803	0.402058179
AC009093.1	0.924726043	0.437618573
AC009133.3	0.804412942	0.070497874
AC120114.1	1.042353859	0.674637566
AC012645.3	0.791048897	0.03604592
AC106782.5	0.96778125	0.735499853
AC002310.2	0.919267484	0.450105371
AC093249.2	0.944877861	0.602155779
AC106886.3	1.01060993	0.924075786
AC135050.5	0.901428779	0.339025236
AC135050.6	0.884955903	0.227784775
AC092368.3	1.165869033	0.140292212
AC007533.1	0.988094758	0.88591782
AC027348.1	0.867392653	0.318564757
AC007728.2	0.990482631	0.922702748
AC018553.1	0.903969756	0.318978991
CRNDE	0.936711352	0.533975167
AC109462.2	0.901647119	0.349257336
AC106779.1	0.88445758	0.266311777
AC018552.2	0.926007675	0.44207724
AC009118.3	0.934340352	0.509317127
AC106793.1	1.018895979	0.886873907
LINC02126	0.93065169	0.457380865
AC010542.5	0.966562033	0.737111027
AC009061.2	1.059304446	0.57311014
AC009095.1	0.864134738	0.140548584
AC040162.3	0.954779762	0.660531026
AC020978.4	0.926327929	0.452851973
AC092115.3	1.29971778	0.003627735
PDXDC2P-NPIPB14P	0.850871257	0.123835889
AC004158.1	0.885856559	0.434718551
AC009120.4	0.990637092	0.912173158
AC009120.2	0.871701187	0.195104903
AC009120.3	0.813926331	0.059305082
AC009054.1	0.985826683	0.855442189
AC009139.1	1.1315536	0.354051835
AC079414.3	1.00118216	0.990712685
AC092376.2	0.92054239	0.43291924
AC092718.3	1.087920755	0.375514395
AC099524.1	0.915489679	0.424228605
AC009123.1	0.99110098	0.932556949
AC092145.1	0.775641813	0.035025675
AC092127.1	0.859457718	0.344673673
AC018695.4	0.929667349	0.462723542
LINC02132	0.867315006	0.223463546
AC135012.1	0.878724964	0.275354204
AC009108.3	0.964872974	0.763614377
AC010531.4	1.005389979	0.949955793
AC134312.5	0.93784484	0.51802455
SNAI3-AS1	0.965065415	0.734644146
AC138028.4	0.899666223	0.329432751
AC138028.2	0.941964828	0.550232492
AC137932.3	0.897582134	0.28007323
FAM157C	0.949930579	0.609282225
AC133919.1	0.884444369	0.273166806
LINC02091	0.753722502	0.078399244
AC129507.1	1.007878083	0.942049096
AC015853.2	0.957148154	0.655772834
AL450226.1	0.861677464	0.163762943
AC006435.2	0.747738514	0.01496332
AC005696.1	0.886863484	0.26750733
AC005696.4	0.943405535	0.60434997
AC027796.4	0.867827148	0.171243995
AC116914.2	0.813041625	0.039448247
AC127521.1	0.763544536	0.020525061
LINC01996	0.982748549	0.868633122
AC004771.2	0.96666061	0.726302007
AC087500.1	0.813274931	0.091063625
AC004148.1	0.84387497	0.131615976
ALOX12-AS1	0.902731732	0.29084903
MIR497HG	0.902037375	0.359812875
AC016876.1	0.947412953	0.611040064
AC129492.4	0.943948823	0.56274594
AC135178.4	0.79485116	0.034955561
AC005695.1	0.790269565	0.104027111
MYHAS	0.965809054	0.760819479
AC005323.1	0.987894698	0.929849654
LINC00670	0.871528866	0.203057322
AC005224.1	0.790347058	0.088699763
AC005224.2	1.02189935	0.823559213
AC015922.2	0.9325291	0.514665657
AC002553.2	0.924792397	0.468879094
AC002553.1	0.951502336	0.621449278
AC093484.2	0.837229464	0.214417344
AC104024.1	0.814209959	0.077741581
AC020558.2	0.856966807	0.155137756
SMCR5	0.846315208	0.149103081
AC122129.1	0.767848243	0.01770181
AC090286.1	0.992596098	0.948330984
AC004448.2	1.045013316	0.592993332
AC005722.4	1.102650363	0.337309409
AC005730.2	0.849002006	0.237055953
LINC01563	0.881573918	0.281526924
AC005697.2	1.020229213	0.823722403
SPAG5-AS1	0.840240717	0.118232241
AC010761.3	0.803597896	0.045373589
AC010761.1	0.944750502	0.591677979
AC010761.4	0.964612715	0.721921118
AC024267.3	0.792382732	0.039406275
AC024619.3	0.716125067	0.023174797
AC104984.3	0.817820668	0.099687777
AC104984.5	1.002835056	0.976413564
AC005562.1	1.15170485	0.150561214
AC127024.2	0.961556367	0.676764957
AC127024.4	0.894167286	0.285812137
AC127024.5	0.889471745	0.251529715
AC130324.2	0.962785974	0.687358393
AC079915.1	0.917560174	0.433756299
AC004253.1	0.900424896	0.347076843
AC005899.8	0.933981703	0.513175975
AC079336.5	0.700962787	0.027592947
AC079336.3	0.929121205	0.486180372
AC022706.1	0.901419378	0.314873617
AC015911.3	0.754030451	0.011587517
SNHG30	1.062465038	0.544516559
AC015849.3	0.816528679	0.053068593
AC243829.4	0.894777748	0.313849754
AC006449.6	0.960463374	0.717033037
AC006449.3	0.918382745	0.447942295
AC006449.5	1.071096784	0.532984417
AC006441.4	0.823656675	0.06724185
AC005288.1	1.018301064	0.862959279
AC009283.1	0.846965087	0.116356405
AC090844.2	0.955163125	0.682382791
LINC00974	0.954602481	0.726163111
AC125257.1	1.100957831	0.38296743
AC067852.3	0.85948798	0.166343372
AC100793.4	0.932153498	0.594185194
LINC00671	0.793370963	0.077613888
AC060780.1	0.893037485	0.265748892
LINC01976	1.311342454	0.006553588
ASB16-AS1	0.888095332	0.241311182
LINC01180	0.996800464	0.969047205
AC008105.2	0.809019778	0.045753126
AC008105.1	1.000661681	0.994835795
AC003070.1	0.824033841	0.059980793
CR936218.1	0.867534285	0.183831653
AC068234.2	1.03570707	0.555233547
AC025682.1	0.919127479	0.426265873
AC018521.3	0.665030073	0.010699584
AC018521.7	0.849615683	0.100149914
NFE2L1-DT	1.018022829	0.872857852
HOXB-AS3	1.067118121	0.554517154
AC091179.1	1.220958063	0.041830669
FLJ40194	0.944491003	0.610451474
AC006487.2	0.833390273	0.203439439
AC015795.1	0.877148419	0.193263951
CACNA1G-AS1	0.749669821	0.145089012
LINC02071	0.967180411	0.705443856
AC004584.1	0.883238565	0.251864385
AC007114.2	0.894494792	0.251665099
AC015845.2	1.053161233	0.712110113
AC015813.1	0.836064206	0.110132306
TSPOAP1-AS1	0.75940299	0.017120702
AC099850.3	1.148442032	0.20175907
AC005746.2	1.035891537	0.688175818
AC005746.1	0.78815913	0.077736641
LINC02875	0.999644582	0.997158092
MARCHF10-DT	0.968220793	0.717236428
AC127029.2	1.052335727	0.580395434
PRR29-AS1	0.911248084	0.415908208
ARHGAP27P1-BPTFP1-KPNA2P3	0.910657846	0.362176541
PRKCA-AS1	0.931388891	0.475717769
AC005332.6	1.012307497	0.904211057
AC005332.3	0.966240641	0.728472842
AC005332.5	0.897683949	0.308096746
AC005332.1	0.885590371	0.283818402
LINC01482	1.035146112	0.739180094
LINC02003	0.998154244	0.982235078
AC103809.1	0.690333948	0.003971302
AC022211.1	1.018574132	0.862132112
AC022211.2	1.040416416	0.708571691
AC011933.2	0.869650233	0.263041973
AC087749.2	0.978151067	0.801135023
AC087289.2	0.898442432	0.347579088
AC015802.4	0.868467456	0.253628585
AC015802.1	0.830240092	0.096738342
SNHG20	1.002861428	0.9771394
AC111182.1	0.812892134	0.224847912
LINC01987	0.823262362	0.301334592
LINC01973	0.771263339	0.147787776
LINC01993	0.940755385	0.57696278
SCAT1	1.139697457	0.191659214
LINC02078	0.948645408	0.518305577
AC087741.1	0.912365389	0.395214007
AC124319.2	0.928903672	0.481421067
AC027601.1	0.84986319	0.142340446
AC139530.1	0.950719501	0.61267545
AC145207.8	1.101658353	0.263906031
AC129510.1	0.854712765	0.134805896
AC132872.3	0.906413361	0.324764504
AC132938.1	0.947721372	0.655965508
HEXD-IT1	0.875548725	0.241177198
NARF-IT1	0.815760534	0.077814456
AC024361.1	0.993309565	0.956535057
AC068014.1	1.007082697	0.941175648
AP001178.3	0.839412981	0.243209865
AP001020.3	0.824656476	0.086715155
AP001020.2	0.846944516	0.145752492
AP005328.1	1.014197843	0.857021018
AP001011.1	1.074854701	0.474553024
AP005203.1	0.868478186	0.22165585
LINC00526	0.969082849	0.769713667
L3MBTL4-AS1	0.909979744	0.380747471
AP001793.1	0.821172648	0.091122331
AP005899.1	0.884443448	0.243699469
AP005137.1	0.921788799	0.376534616
AP001198.1	0.965771167	0.712459197
AC006557.1	0.981131785	0.890924917
AC015878.1	1.049507105	0.613653168
AC106037.2	0.904445787	0.316434361
MIR133A1HG	0.967713783	0.782436601
AC090772.2	0.973173809	0.724229989
LINC01543	0.93916117	0.589159907
AC090206.1	0.856444687	0.136988049
AQP4-AS1	0.68250033	0.039112174
PCAT18	0.757346403	0.208631255
AC011825.2	0.953328644	0.616957274
AC090371.2	0.841809936	0.174282942
AC022601.1	1.02126002	0.80242765
AC068506.1	1.034602912	0.72208268
AC011815.2	0.784410351	0.088633619
AC090220.1	0.951397625	0.612831319
AC118757.1	1.029926541	0.691994935
AC015961.1	0.91336561	0.468267565
LINC01901	0.889976405	0.316546796
SLC14A2-AS1	1.003227453	0.972879908
AC090241.2	0.9298418	0.504505757
MIR4527HG	0.893136549	0.347612881
AC048380.1	0.971413009	0.773716493
AC100778.2	0.855871926	0.143243844
LINC01917	0.943825553	0.589584618
LINC01929	0.909588229	0.394799099
AC027097.2	0.821010945	0.074229368
MIR122HG	0.737855404	0.032612169
AC104971.3	0.729367245	0.015639482
AC027514.2	0.927031904	0.461357589
AC110597.1	0.889293875	0.26181175
GTSCR1	0.804158887	0.063566981
AC015819.3	0.847127753	0.232650716
LINC00683	0.976386512	0.827581212
LINC01927	0.813652564	0.148368684
LINC01879	0.930361646	0.522816356
AC093330.1	0.711186073	0.11582031
RBFADN	0.832642766	0.146348331
AC009005.1	0.974825742	0.818495128
AC005391.1	0.878118337	0.229620951
AC027307.1	0.92194141	0.453234876
AC012615.6	0.765893988	0.017760017
AC012615.1	0.891642834	0.25821743
AC005306.1	0.754372369	0.03006288
AC092068.2	0.981842367	0.84388633
AC092068.3	0.991097811	0.91723516
AC016586.1	0.766840764	0.029292443
AC011498.3	0.817362967	0.09419017
MIR7-3HG	1.037470102	0.744593423
AC022517.1	0.922964356	0.462933529
AC011444.1	0.866284919	0.161001506
AC011471.2	0.915217558	0.374042645
AC011491.3	0.916725653	0.418274471
AC011491.2	0.820094144	0.100515483
AC008760.1	0.943306118	0.601854294
AC008763.1	0.874246643	0.225035291
AC136469.1	0.87608616	0.17652811
AC011511.2	0.86684482	0.362142817
AC011472.1	0.877975322	0.224147381
AC008758.2	0.800094095	0.071507291
AC010422.4	0.90854426	0.351202945
MIR23AHG	0.89707713	0.271085887
LINC01841	0.880152374	0.221707021
LINC00905	0.859681924	0.196393871
AC020911.2	0.837154596	0.140359912
AC020917.3	0.961854357	0.659522023
AC020917.2	0.931021297	0.467483205
AC008764.6	0.891136293	0.336000098
AC008764.8	0.850406514	0.181883272
AC008764.2	0.822703816	0.037782199
AC024075.3	0.785313025	0.0155565
AC024075.1	0.797717313	0.025211424
AC020908.3	1.014428175	0.87282431
AC020913.1	0.884030624	0.248927301
AC010463.2	0.95237911	0.588077029
AC008761.2	0.942781992	0.634440009
AC005759.1	0.884830846	0.295240153
AC005253.1	0.899157039	0.318685994
AC138430.1	0.957579481	0.749018565
AC002306.1	0.921054842	0.40782133
AC011467.1	0.939913894	0.509379815
AC074135.2	0.891957449	0.276662737
AC005307.1	0.787925981	0.401230426
AC005381.1	0.571762938	0.374277124
AC011474.1	0.761565491	0.187332439
AC008474.1	0.785921838	0.106169077
AC008747.1	0.935992068	0.46859741
AC020910.5	1.018671625	0.854351104
AC002128.2	0.902482557	0.315341135
AC002128.1	0.821585791	0.07622705
U62631.1	0.83176658	0.197739528
LINC01531	0.868160269	0.243934836
TMEM147-AS1	1.027075238	0.798430548
AC002398.2	0.975296971	0.810932453
AC002116.2	1.168832969	0.147091345
AC092296.1	0.956692306	0.625871463
AC092295.1	0.901198862	0.305146503
AC020928.2	0.851912419	0.465807065
AC022148.2	0.808569083	0.110525489
AC008395.1	1.007629351	0.925719598
AC011479.2	0.788489152	0.028725879
AC005625.1	0.850662086	0.177924904
AC008982.2	0.793110745	0.025751016
AC011443.1	0.900279594	0.35841364
AC118344.1	0.782000298	0.023795321
AC010271.1	0.910208146	0.337853519
AC092071.1	0.970170734	0.718532316
AC011462.4	0.858764876	0.182463256
AC011462.3	0.908532596	0.281851554
PCAT19	0.832950011	0.115006198
LINC01480	0.825125658	0.095613356
AC243960.1	0.809717819	0.05233422
AC243967.3	0.877761635	0.281430833
AC010247.2	0.885003002	0.346272961
PSG8-AS1	1.02453347	0.808223796
AC005392.2	0.977198021	0.830278021
L34079.2	0.813193762	0.139059488
AC115522.1	0.880015989	0.179445234
GEMIN7-AS1	1.004881682	0.963748416
DM1-AS	0.925363285	0.463962578
AC092301.1	0.764860167	0.021321371
BICRA-AS1	0.892088388	0.262838067
AC011466.3	0.775143859	0.037326593
AC006942.1	0.836372531	0.103512449
PTOV1-AS2	0.81329701	0.039753089
AC010624.2	0.922401792	0.432154546
AC011483.1	0.976992555	0.836093384
SIGLEC10-AS1	0.891206055	0.314524052
AC018755.4	0.985172662	0.878803648
AC011453.1	0.920653755	0.410867551
AC245052.4	0.79930198	0.054148911
AC245884.9	0.832817191	0.206656629
AC245884.8	0.861788245	0.196337978
LENG8-AS1	0.942456508	0.563368653
AC245128.3	1.084125593	0.487434698
AC020922.3	0.780864551	0.033738363
AC008735.2	0.888832521	0.258632752
AC008735.1	0.792401297	0.046354266
LINC01864	0.893666576	0.347393401
AC006116.6	0.909413931	0.340455106
ZNF582-AS1	0.793478611	0.037924795
ZIM2-AS1	0.862762287	0.216815611
AC005261.2	0.923021658	0.408944083
AC008969.1	0.868727537	0.222279317
AC012313.3	0.944568483	0.615184974
AC012313.2	1.019917453	0.849620548
AC012313.6	0.889275168	0.272815269
MZF1-AS1	0.901330522	0.3831833
SIRPG-AS1	0.774572067	0.033685214
PDYN-AS1	0.984673202	0.86290961
AL109976.1	0.996189825	0.971832772
AL031670.1	0.887439575	0.257275176
LINC00654	1.036991934	0.71443954
AL035461.2	0.918943668	0.422180011
LAMP5-AS1	1.130976267	0.05024761
AL035045.1	0.898042871	0.339551092
LINC00653	0.861109966	0.184115128
LINC00237	1.213794983	0.013417892
AL117332.1	1.01426423	0.889518251
AL035661.1	1.049570787	0.650481211
AL080312.2	0.949912387	0.629596998
AL031673.1	0.982845812	0.864693307
LINC01597	1.265820382	0.024115903
LINC00028	0.71562413	0.149951897
HM13-IT1	0.893862713	0.285378638
ABALON	1.164688608	0.135287322
AL034550.2	0.802742074	0.124159086
AL133343.2	0.903092472	0.439722897
GDF5-AS1	0.849767845	0.150253264
CEP250-AS1	0.828021784	0.104420303
NORAD	0.981301692	0.846212339
AL109614.1	0.940753653	0.530230258
AL162293.1	0.955696813	0.543913568
AL031651.1	1.004772672	0.949378328
AL031651.2	0.878630489	0.254498746
SNHG11	1.002956342	0.977450297
OSER1-DT	1.025970427	0.807198377
AL031663.3	0.88720536	0.272939664
AL357558.1	0.84191091	0.168177637
LINC00494	0.772615292	0.132908975
CSE1L-AS1	1.139906903	0.0856018
PELATON	1.080263874	0.400385961
AL133230.1	0.896783936	0.334579762
RIPOR3-AS1	0.952511576	0.67589956
ADNP-AS1	0.924663425	0.429364458
AL157838.1	0.99334674	0.948145482
LINC01716	0.930854426	0.42375036
AL157414.1	1.260029819	0.000227484
NKILA	1.024909411	0.803954142
AL354836.1	0.897215133	0.282260779
AL499627.1	0.965178698	0.730488993
MIR1-1HG-AS1	0.931448581	0.506186544
MIR1-1HG	0.994890814	0.959743246
LINC00029	0.873152255	0.338699751
MIR155HG	0.783022318	0.02797386
AP000251.1	1.13455268	0.205358163
AF015262.1	0.977240471	0.796474755
SETD4-AS1	0.947363545	0.584646479
AP000692.1	0.860981781	0.150455857
AP000697.1	0.856038056	0.230357972
AP001412.1	0.839192466	0.135297891
AP001434.1	0.985124012	0.879056557
BRWD1-IT1	1.019581475	0.814437905
BRWD1-AS1	0.976978171	0.791998473
LINC00323	1.034317608	0.738298227
UMODL1-AS1	0.89129785	0.39406834
TRPM2-AS	1.076044774	0.459042642
LRRC3-DT	0.882356723	0.351638611
LINC01424	0.95626252	0.722843752
ITGB2-AS1	0.862104193	0.204478576
LINC00334	0.94647389	0.637021044
AL133492.1	0.964911722	0.69453906
AP001471.1	0.873744876	0.214355055
MCM3AP-AS1	0.915201023	0.386713627
AP001469.3	1.021339463	0.834023394
CECR3	0.897727616	0.322130968
AC016027.3	0.911384951	0.396061929
AC008079.1	0.83201307	0.184478834
AC007326.2	0.977372455	0.794769797
AC004461.2	0.702184691	0.00500511
LINC00895	0.972892608	0.80567825
FAM230G	1.126057813	0.117229701
AC007731.3	0.966361691	0.700326402
AP000553.2	0.955405002	0.698153406
AC245060.6	0.745476881	0.022159768
AC245060.5	0.916072397	0.486896831
AC245060.2	0.868747433	0.197842958
LL22NC03-63E9.3	1.003828412	0.97387
LINC01659	0.963016343	0.784744519
FAM230I	1.203869116	0.003656783
GUSBP11	0.860552911	0.202327451
AP000350.7	1.031686302	0.671014199
AP000350.6	0.859129641	0.143528814
AC253536.6	0.985474689	0.898499889
AC253536.3	0.809313306	0.046842366
ADORA2A-AS1	1.002752855	0.980707912
AP000355.1	1.019650975	0.830463052
AL022323.2	0.954786602	0.615812887
AL022323.4	0.979527464	0.793855609
AL022323.1	0.867101378	0.209725464
KIAA1671-AS1	0.975201799	0.799815155
AL022329.2	0.971666929	0.757294597
MYO18B-AS1	0.763176242	0.185618669
LINC01638	0.897430931	0.353743041
TTC28-AS1	0.949603549	0.637105603
AL031186.1	0.883547433	0.293388317
AC005529.1	0.902435406	0.28602195
AC003681.1	0.813371449	0.077395107
AC004832.1	0.858914703	0.204606248
MORC2-AS1	0.831296303	0.145683462
AC005005.4	0.963977626	0.678544345
LINC01521	0.959748007	0.700101128
AL008723.2	1.055598961	0.651017536
Z95114.4	0.893574201	0.24525009
Z95114.1	0.934592158	0.463514507
Z95114.2	0.970321819	0.713726028
AL022313.4	0.765756891	0.293756888
AL022322.1	0.911647303	0.456308993
AL022322.2	0.853365947	0.159137804
AL021707.2	0.843487256	0.150498178
AL021707.3	0.869572382	0.150527769
AL021707.8	0.957298685	0.680349166
APOBEC3B-AS1	0.882298357	0.294281635
AL031846.2	0.770041774	0.033451485
AL022326.1	0.999099975	0.99153846
MGAT3-AS1	0.850950759	0.19989469
SREBF2-AS1	0.961977701	0.738716239
AL021878.2	0.928539951	0.497473927
OGFRP1	1.060776504	0.592103154
AL022316.1	0.854157376	0.204768843
AL031595.2	0.754693824	0.136418132
LINC00207	0.984570576	0.830856947
AL021391.1	0.818456709	0.116461745
Z95331.1	0.965767611	0.753358981
BX537318.1	0.994278603	0.956349649
LINC00899	0.868070002	0.232514583
FP325330.2	0.955482453	0.575721173
Z98885.3	0.920544064	0.434739449
Z98885.2	0.730619541	0.03447187
AL671710.1	0.865995412	0.193844594
AL034546.1	1.020000642	0.775311151
AL022328.3	0.804804335	0.050904136
AL022328.1	0.850323945	0.117573318
AL022328.2	0.840345833	0.093489105
LINC00106	0.824422862	0.080914665
ASMTL-AS1	0.833482158	0.099440593
AL683807.2	0.954969915	0.625399517
PHEX-AS1	1.045029883	0.616817726
AL121578.1	1.096274677	0.273848667
MID1IP1-AS1	0.953966186	0.653199974
LINC01281	0.649375476	0.0008041
LINC02601	0.883968708	0.336891101
INE1	0.83326459	0.092841941
ZNF630-AS1	0.932921012	0.527848368
AC115618.2	0.847547619	0.054534792
AC231533.1	0.978862673	0.83161716
AC232271.1	0.822157755	0.094907238
AL591212.1	0.91783791	0.423157262
AL590764.1	0.919337153	0.420464928
FTX	0.882504549	0.207254372
Z83843.1	0.865428985	0.174542403
AC234775.2	0.901274064	0.349230519
ARMCX5-GPRASP2	1.011358936	0.915150259
LINC00630	1.077649113	0.481331872
Z68871.1	0.945734238	0.580365553
MORF4L2-AS1	0.850667604	0.190730694
ALG13-AS1	0.883061906	0.21663892
DANT2	1.163672613	0.066735939
LINC01402	0.705222278	0.024267442
XIAP-AS1	0.937661975	0.504112293
AL023653.1	0.829785053	0.065418395
AL034405.1	0.964592471	0.739837792
RAP2C-AS1	0.943003117	0.557711776
LINC00892	0.762552901	0.025205806
AL683813.1	0.851078002	0.186441828
FMR1-IT1	0.886019779	0.25756937
LINC00893	0.804543897	0.059551933
LINC00894	0.87746563	0.259313138
AC245140.2	0.873369654	0.178883206
CH17-340M24.3	1.056088569	0.594648491
