# Supplementary material for: Identification and Validation of 17-lncRNA Related to Regulatory T Cell Heterogeneity as a Prognostic Signature for Head and Neck Squamous Cell Carcinoma
Source: Front Immunol. 2021 Nov 22;12:782216. doi: 10.3389/fimmu.2021.782216 (PMC8645855; doi:10.3389/fimmu.2021.782216)
Supplement: Supplementary file 5 [file DataSheet_5.csv]

	gene	lncRNA	cor	corPval
cor	CTHRC1	STARD4-AS1	0.465289078	1.35E-13
cor1	CTHRC1	AC104083.1	0.65737069	1.81E-29
cor2	CTHRC1	LINC02202	0.492577818	2.81E-15
cor3	ABCA6	LINC01281	0.329642204	3.74E-07
cor4	ABCA6	LINC02325	0.316366651	1.14E-06
cor5	ABCA6	STARD4-AS1	0.469038766	8.10E-14
cor6	ABCA6	AC103809.1	0.324819493	5.64E-07
cor7	ABCA6	AC104083.1	0.654803862	3.53E-29
cor8	ABCA6	LINC02202	0.652637948	6.18E-29
cor9	RNF150	LINC01281	0.497197744	1.41E-15
cor10	RNF150	LINC02325	0.463549951	1.71E-13
cor11	RNF150	AC007878.1	0.303728497	3.14E-06
cor12	RNF150	STARD4-AS1	0.414047477	8.15E-11
cor13	RNF150	AC104083.1	0.531716612	5.75E-18
cor14	RNF150	LINC02202	0.425609086	2.11E-11
cor15	LRP2BP	AC026362.1	0.49773336	1.30E-15
cor16	LRP2BP	AC007878.1	0.370444886	8.58E-09
cor17	LRP2BP	AL049552.1	0.458958678	3.16E-13
cor18	LRP2BP	AC103809.1	0.300258376	4.11E-06
cor19	LRP2BP	AC004461.2	0.303071453	3.31E-06
cor20	KLHL11	AC007878.1	0.498416448	1.17E-15
cor21	KLHL11	STARD4-AS1	0.485490635	7.95E-15
cor22	KLHL11	AC104083.1	0.356400096	3.34E-08
cor23	KLHL11	AC004461.2	0.325489959	5.33E-07
cor24	SAMD11	GLYCTK-AS1	0.371301631	7.88E-09
cor25	NPNT	AC007878.1	0.324388527	5.85E-07
cor26	ZPBP2	CAVIN2-AS1	0.343842696	1.07E-07
cor27	ZPBP2	AC026362.1	0.336890504	1.99E-07
cor28	UGT1A1	AC092115.3	0.381269306	2.88E-09
cor29	ADAMTSL5	LINC01281	-0.350475654	5.82E-08
cor30	KCNV2	AC026362.1	0.335250125	2.30E-07
cor31	KCNV2	AC007878.1	0.304081146	3.05E-06
cor32	KCNV2	AL049552.1	0.335336542	2.28E-07
cor33	KCNV2	AC103809.1	0.324294307	5.89E-07
cor34	SCARA3	AC026362.1	0.318925685	9.23E-07
cor35	SCARA3	AC104083.1	0.312266323	1.59E-06
cor36	IGSF10	AC104083.1	0.347880774	7.39E-08
cor37	FRAS1	AC092115.3	0.325355368	5.39E-07
cor38	S100A5	AC026362.1	0.415740078	6.71E-11
cor39	S100A5	AC092115.3	0.497687716	1.31E-15
cor40	LHFPL1	LINC01281	0.306897782	2.45E-06
cor41	DNAJB7	AC026362.1	0.43603046	5.96E-12
cor42	DNAJB7	AC007878.1	0.428764824	1.44E-11
cor43	DNAJB7	AL049552.1	0.442320302	2.72E-12
cor44	DNAJB7	AC004461.2	0.424850015	2.31E-11
cor45	RUSC2	STARD4-AS1	0.565768396	1.32E-20
cor46	RUSC2	AC104083.1	0.549723068	2.52E-19
cor47	RUSC2	LINC02202	0.485394476	8.06E-15
cor48	FOXE3	AC026362.1	0.337304585	1.92E-07
cor49	C1orf100	AC026362.1	0.375382343	5.24E-09
cor50	CARMIL3	AC026362.1	0.332419062	2.94E-07
cor51	CARMIL3	LINC00460	-0.42391507	2.58E-11
cor52	KIAA1024	STARD4-AS1	0.566628916	1.12E-20
cor53	KIAA1024	AC104083.1	0.554383811	1.09E-19
cor54	KIAA1024	LINC02202	0.536636486	2.49E-18
cor55	NTS	AC026362.1	0.361076297	2.14E-08
cor56	NTS	LINC00460	-0.391292478	1.01E-09
cor57	NTS	AC092115.3	0.33671563	2.02E-07
cor58	IBSP	STARD4-AS1	0.327731124	4.40E-07
cor59	IBSP	AC104083.1	0.387675242	1.48E-09
cor60	IBSP	LINC02202	0.335218299	2.30E-07
cor61	FGF5	LINC00460	0.335339301	2.28E-07
cor62	FGF5	AC104083.1	0.307892259	2.26E-06
cor63	ADGRL3	AC092115.3	0.354642929	3.94E-08
cor64	ENPP6	LINC01281	0.4161531	6.40E-11
cor65	ENPP6	LINC02325	0.391827616	9.52E-10
cor66	ENPP6	AC007878.1	0.31870634	9.40E-07
cor67	ENPP6	AL049552.1	0.369788801	9.16E-09
cor68	ISLR	LINC01281	0.301281167	3.80E-06
cor69	ISLR	STARD4-AS1	0.466343884	1.17E-13
cor70	ISLR	AC104083.1	0.706823007	1.12E-35
cor71	ISLR	LINC02202	0.339085348	1.64E-07
cor72	PGR	AL157414.1	0.323550878	6.28E-07
cor73	PGR	CAVIN2-AS1	0.368515262	1.04E-08
cor74	PGR	AC068446.2	0.393220994	8.20E-10
cor75	PGR	LINC01976	0.302662302	3.41E-06
cor76	PGR	LINC02202	0.325933804	5.13E-07
cor77	SHANK1	STARD4-AS1	0.494700803	2.05E-15
cor78	SHANK1	AC104083.1	0.543610467	7.44E-19
cor79	SHANK1	LINC02202	0.482891689	1.16E-14
cor80	CLEC2L	AC092115.3	0.435442443	6.41E-12
cor81	RNASE6	LINC01281	0.560020915	3.86E-20
cor82	RNASE6	LINC02325	0.461650736	2.21E-13
cor83	RNASE6	AC104083.1	0.444465442	2.08E-12
cor84	RNASE6	LINC02202	0.429349201	1.35E-11
cor85	WT1	AL157414.1	0.483938435	9.95E-15
cor86	WT1	CAVIN2-AS1	0.306786937	2.47E-06
cor87	WT1	AC068446.2	0.437049728	5.25E-12
cor88	XRCC3	AC026362.1	0.439612312	3.82E-12
cor89	XRCC3	AC092115.3	0.315495158	1.22E-06
cor90	NNMT	LINC00460	0.301236625	3.81E-06
cor91	NNMT	AC104083.1	0.306048023	2.62E-06
cor92	NNMT	LINC02202	0.322385528	6.92E-07
cor93	RORB	LINC01281	0.40797483	1.62E-10
cor94	RORB	LINC02325	0.426941783	1.80E-11
cor95	RORB	AC007878.1	0.3596705	2.45E-08
cor96	RORB	AL049552.1	0.351657462	5.21E-08
cor97	RORB	AC004461.2	0.321480229	7.47E-07
cor98	SHROOM3	AC007878.1	0.323169795	6.48E-07
cor99	SHROOM3	STARD4-AS1	0.320038635	8.42E-07
cor100	PRODH2	AL049552.1	0.342140571	1.24E-07
cor101	PRODH2	AC103809.1	0.60909994	1.93E-24
cor102	DSC3	AL157414.1	-0.326923604	4.72E-07
cor103	DSC3	CAVIN2-AS1	-0.362839783	1.81E-08
cor104	DSC3	STARD4-AS1	0.352865597	4.66E-08
cor105	DSC3	LINC01976	-0.521670629	3.04E-17
cor106	ME1	AC092115.3	0.392199144	9.15E-10
cor107	CRYGN	AC104083.1	0.367520851	1.15E-08
cor108	CRYGN	LINC02202	0.315535073	1.22E-06
cor109	PLA2G12B	AL049552.1	0.304989882	2.84E-06
cor110	PLA2G12B	AC103809.1	0.419927993	4.12E-11
cor111	PLA2G12B	LINC01976	0.308765637	2.11E-06
cor112	ABCA3	LINC01281	0.375578624	5.14E-09
cor113	ABCA3	LINC02325	0.340919753	1.39E-07
cor114	SEMA6A	LINC01281	0.319959396	8.47E-07
cor115	SEMA6A	STARD4-AS1	0.39122976	1.01E-09
cor116	SEMA6A	AC104083.1	0.376798435	4.54E-09
cor117	SEMA6A	LINC02202	0.306214513	2.58E-06
cor118	ASAP2	AC007878.1	0.418737101	4.74E-11
cor119	ASAP2	STARD4-AS1	0.5121601	1.40E-16
cor120	ASAP2	AC104083.1	0.356639819	3.27E-08
cor121	PLEKHS1	AC026362.1	0.306214392	2.58E-06
cor122	PLEKHS1	AC007878.1	0.310971583	1.77E-06
cor123	PLEKHS1	AL049552.1	0.35186622	5.11E-08
cor124	IDO2	LINC01281	0.55046036	2.21E-19
cor125	IDO2	LINC02325	0.425461739	2.15E-11
cor126	IDO2	AL049552.1	0.305781563	2.67E-06
cor127	PDZD2	AC007878.1	0.386258858	1.71E-09
cor128	PDZD2	STARD4-AS1	0.496202941	1.64E-15
cor129	FAM167B	LINC02202	0.445000687	1.94E-12
cor130	HEATR9	LINC01281	0.37805263	4.00E-09
cor131	HEATR9	LINC02325	0.368319858	1.06E-08
cor132	HEATR9	AC026362.1	0.417207532	5.66E-11
cor133	HEATR9	AC007878.1	0.404654611	2.36E-10
cor134	HEATR9	AL049552.1	0.47791026	2.35E-14
cor135	HEATR9	AC103809.1	0.392031456	9.32E-10
cor136	HEATR9	AC004461.2	0.38055447	3.10E-09
cor137	KCNJ11	LINC00460	-0.393390188	8.06E-10
cor138	HIST1H4L	CAVIN2-AS1	0.343282935	1.12E-07
cor139	HIST1H4L	LINC01976	0.3424017	1.22E-07
cor140	ANK3	AC007878.1	0.38955463	1.21E-09
cor141	ANK3	STARD4-AS1	0.350186668	5.97E-08
cor142	ANK3	AC004461.2	0.328072836	4.28E-07
cor143	GFPT2	LINC00460	0.453809917	6.23E-13
cor144	GFPT2	STARD4-AS1	0.414457603	7.78E-11
cor145	GFPT2	AC104083.1	0.42420059	2.49E-11
cor146	GFPT2	LINC02202	0.412330077	9.92E-11
cor147	AOAH	LINC01281	0.544355804	6.52E-19
cor148	AOAH	LINC02325	0.506679814	3.31E-16
cor149	AOAH	STARD4-AS1	0.310845881	1.78E-06
cor150	AOAH	AC104083.1	0.463903533	1.63E-13
cor151	AOAH	LINC02202	0.371457257	7.76E-09
cor152	MARVELD3	AC092115.3	0.308892518	2.09E-06
cor153	GJB1	AL157414.1	0.466648592	1.12E-13
cor154	GJB1	CAVIN2-AS1	0.526628593	1.35E-17
cor155	GJB1	AC068446.2	0.501813613	7.00E-16
cor156	GJB1	LINC01976	0.445034233	1.93E-12
cor157	GJA1	CAVIN2-AS1	-0.331193929	3.27E-07
cor158	GJA1	STARD4-AS1	0.3373578	1.91E-07
cor159	GJA1	AC104083.1	0.309183254	2.04E-06
cor160	TSPYL6	AL049552.1	0.328163926	4.24E-07
cor161	TSPYL6	AC103809.1	0.49525506	1.89E-15
cor162	CCDC190	AC026362.1	0.362352325	1.89E-08
cor163	CCDC190	LINC00460	-0.30150393	3.73E-06
cor164	PRR12	AC007878.1	0.486889646	6.49E-15
cor165	PRR12	AL049552.1	0.303584431	3.18E-06
cor166	PRR12	STARD4-AS1	0.512614404	1.30E-16
cor167	PRR12	AC104083.1	0.402098056	3.13E-10
cor168	PRR12	AC004461.2	0.361546815	2.05E-08
cor169	DNAAF4	AC026362.1	0.324166433	5.96E-07
cor170	MMP16	STARD4-AS1	0.563879915	1.88E-20
cor171	MMP16	AC104083.1	0.701761977	5.52E-35
cor172	MMP16	LINC02202	0.611497691	1.14E-24
cor173	CC2D2B	AC026362.1	0.329075975	3.92E-07
cor174	CC2D2B	AC007878.1	0.338977264	1.65E-07
cor175	CC2D2B	AL049552.1	0.396954098	5.49E-10
cor176	CC2D2B	AC103809.1	0.338247668	1.76E-07
cor177	OCLM	AC026362.1	0.505124641	4.21E-16
cor178	OCLM	AC007878.1	0.654307966	4.02E-29
cor179	OCLM	AL049552.1	0.631733955	1.09E-26
cor180	OCLM	STARD4-AS1	0.362275484	1.91E-08
cor181	OCLM	AC004461.2	0.60088727	1.14E-23
cor182	ST6GALNAC1	AC026362.1	0.337707294	1.85E-07
cor183	ST6GALNAC1	LINC00460	-0.421893259	3.27E-11
cor184	PYGO1	STARD4-AS1	0.310899993	1.78E-06
cor185	PYGO1	AC104083.1	0.437096849	5.22E-12
cor186	PYGO1	AC068446.2	0.316149818	1.16E-06
cor187	PYGO1	LINC02202	0.361599648	2.04E-08
cor188	RND2	AC092115.3	0.521334805	3.21E-17
cor189	CSPG4	LINC00460	0.370958203	8.16E-09
cor190	CSPG4	STARD4-AS1	0.35262424	4.76E-08
cor191	CSPG4	AC104083.1	0.342314	1.23E-07
cor192	DENND5B	STARD4-AS1	0.430761676	1.14E-11
cor193	DENND5B	AC104083.1	0.495055435	1.94E-15
cor194	DENND5B	LINC02202	0.466602933	1.13E-13
cor195	C21orf58	CAVIN2-AS1	0.312541524	1.56E-06
cor196	C21orf58	AC026362.1	0.591295586	8.52E-23
cor197	C21orf58	AC007878.1	0.333421185	2.69E-07
cor198	C21orf58	AL049552.1	0.413942447	8.25E-11
cor199	C21orf58	LINC01976	0.30487371	2.87E-06
cor200	KIAA1671	AC007878.1	0.388388792	1.37E-09
cor201	KIAA1671	LINC00460	-0.318822242	9.31E-07
cor202	KLRD1	LINC01281	0.496545747	1.56E-15
cor203	KLRD1	LINC02325	0.623816076	7.00E-26
cor204	KLRD1	AC104083.1	0.307960041	2.25E-06
cor205	KLRD1	LINC02202	0.301830004	3.64E-06
cor206	WFDC10B	AC092115.3	0.323170363	6.48E-07
cor207	P2RY14	LINC01281	0.544015717	6.93E-19
cor208	P2RY14	LINC02325	0.563772671	1.92E-20
cor209	P2RY14	STARD4-AS1	0.400847078	3.59E-10
cor210	P2RY14	AC104083.1	0.557089042	6.62E-20
cor211	P2RY14	LINC02202	0.495101509	1.93E-15
cor212	CNTN2	LINC01281	0.4056515	2.11E-10
cor213	CNTN2	LINC02325	0.423805918	2.61E-11
cor214	OIT3	AC103809.1	0.382639338	2.50E-09
cor215	OIT3	LINC02202	0.565203503	1.46E-20
cor216	KLHL13	AC092115.3	0.317948787	1.00E-06
cor217	MOGAT3	AL049552.1	0.362665088	1.84E-08
cor218	MOGAT3	AC103809.1	0.518440213	5.14E-17
cor219	MOGAT3	LINC01976	0.304152448	3.04E-06
cor220	ZNF584	AC026362.1	0.39947104	4.17E-10
cor221	ZNF584	AL049552.1	0.303341885	3.24E-06
cor222	ZNF584	STARD4-AS1	0.309964627	1.92E-06
cor223	ZNF584	AC004461.2	0.306662172	2.49E-06
cor224	ASMT	AL157414.1	0.652206025	6.91E-29
cor225	ASMT	CAVIN2-AS1	0.742493571	5.00E-41
cor226	ASMT	AC068446.2	0.648664398	1.71E-28
cor227	ASMT	LINC01976	0.606474138	3.42E-24
cor228	BDKRB1	LINC00460	0.33166674	3.14E-07
cor229	C3orf52	AC004461.2	0.302457043	3.47E-06
cor230	LRP3	AC092115.3	0.359824649	2.41E-08
cor231	LRP3	AC104083.1	0.348782184	6.80E-08
cor232	LRP3	LINC02202	0.364025155	1.61E-08
cor233	ID2	LINC01281	0.437689238	4.85E-12
cor234	ID2	LINC02325	0.427928576	1.60E-11
cor235	ID2	STARD4-AS1	0.321063316	7.73E-07
cor236	ID2	AC104083.1	0.406521876	1.91E-10
cor237	ID2	LINC02202	0.379652017	3.39E-09
cor238	ARHGAP42	STARD4-AS1	0.441902012	2.87E-12
cor239	ARHGAP42	AC104083.1	0.423012618	2.87E-11
cor240	ARHGAP42	LINC02202	0.393759856	7.74E-10
cor241	BOC	STARD4-AS1	0.489833926	4.22E-15
cor242	BOC	AC104083.1	0.561717187	2.81E-20
cor243	BOC	LINC02202	0.473566181	4.33E-14
cor244	ATAT1	GLYCTK-AS1	0.346207064	8.61E-08
cor245	ATAT1	AC026362.1	0.567678708	9.16E-21
cor246	ATAT1	AC007878.1	0.358760268	2.67E-08
cor247	ATAT1	AL049552.1	0.42476732	2.33E-11
cor248	FFAR4	LINC01281	0.551768524	1.74E-19
cor249	FFAR4	LINC02325	0.484070018	9.76E-15
cor250	FFAR4	AC104083.1	0.32810764	4.26E-07
cor251	C1QC	LINC01281	0.434241101	7.43E-12
cor252	C1QC	LINC02325	0.378724064	3.73E-09
cor253	C1QC	AC104083.1	0.415409868	6.97E-11
cor254	C1QC	LINC02202	0.386023259	1.76E-09
cor255	EVX1	GLYCTK-AS1	0.661823715	5.58E-30
cor256	EVX1	LINC01976	0.476145512	3.02E-14
cor257	GYPE	LINC01281	0.424920318	2.29E-11
cor258	GYPE	LINC02325	0.454645647	5.59E-13
cor259	GYPE	AC103809.1	0.373172632	6.54E-09
cor260	GYPE	AC104083.1	0.440523135	3.41E-12
cor261	GYPE	LINC02202	0.40316761	2.78E-10
cor262	FUZ	AC026362.1	0.383479237	2.29E-09
cor263	LTA	LINC01281	0.720512745	1.24E-37
cor264	LTA	LINC02325	0.681859945	2.16E-32
cor265	LTA	AC104083.1	0.400776555	3.62E-10
cor266	LTA	LINC02202	0.342152973	1.24E-07
cor267	TENM1	AC068446.2	0.311966068	1.63E-06
cor268	FCAR	STARD4-AS1	0.305354187	2.76E-06
cor269	MMP1	AC026362.1	-0.386441672	1.68E-09
cor270	MMP1	LINC00460	0.371754557	7.53E-09
cor271	MMP1	AL049552.1	-0.303473555	3.20E-06
cor272	CHL1	LINC00460	-0.348438658	7.02E-08
cor273	MAPK8IP2	LINC00460	-0.325834348	5.17E-07
cor274	FCGR2A	LINC00460	0.349162582	6.57E-08
cor275	FCGR2A	STARD4-AS1	0.36015311	2.34E-08
cor276	FCGR2A	AC104083.1	0.439397699	3.93E-12
cor277	FCGR2A	LINC02202	0.40665965	1.88E-10
cor278	NUDT17	GLYCTK-AS1	0.364174687	1.59E-08
cor279	NUDT17	AC026362.1	0.431485992	1.04E-11
cor280	NUDT17	AC092115.3	0.315134892	1.26E-06
cor281	PIR	AC092115.3	0.609258711	1.86E-24
cor282	FOSL1	LINC00460	0.382695978	2.48E-09
cor283	GPR171	LINC01281	0.690376986	1.78E-33
cor284	GPR171	LINC02325	0.721715242	8.24E-38
cor285	GPR171	AC104083.1	0.373175195	6.54E-09
cor286	ADCY9	AC007878.1	0.377839129	4.08E-09
cor287	ADCY9	STARD4-AS1	0.514027549	1.04E-16
cor288	ADCY9	AC104083.1	0.349508128	6.36E-08
cor289	ADCY9	LINC02202	0.339457777	1.58E-07
cor290	PCDH19	AC092115.3	0.329890179	3.66E-07
cor291	PCDH19	AC104083.1	0.358122907	2.84E-08
cor292	IRF2BP1	AC026362.1	0.373885535	6.09E-09
cor293	SHE	AC007878.1	0.305064499	2.83E-06
cor294	SHE	STARD4-AS1	0.437761143	4.81E-12
cor295	SHE	AC104083.1	0.452931094	6.99E-13
cor296	SHE	LINC02202	0.561474871	2.94E-20
cor297	KCNJ1	STARD4-AS1	0.31256178	1.55E-06
cor298	CD34	STARD4-AS1	0.46242012	1.99E-13
cor299	CD34	AC103809.1	0.333441208	2.69E-07
cor300	CD34	AC104083.1	0.678592098	5.52E-32
cor301	CD34	LINC02202	0.742384894	5.20E-41
cor302	RAB27B	AC007878.1	0.320727515	7.95E-07
cor303	CYSLTR1	LINC01281	0.551871751	1.71E-19
cor304	CYSLTR1	LINC02325	0.546124851	4.78E-19
cor305	CYSLTR1	STARD4-AS1	0.361494883	2.06E-08
cor306	CYSLTR1	AC104083.1	0.528433914	9.97E-18
cor307	CYSLTR1	LINC02202	0.480874857	1.54E-14
cor308	FRMD5	LINC00460	0.373931864	6.06E-09
cor309	KIAA1210	STARD4-AS1	0.394212219	7.38E-10
cor310	KIAA1210	AC104083.1	0.504545087	4.60E-16
cor311	KIAA1210	LINC02202	0.323947846	6.07E-07
cor312	ZFP92	STARD4-AS1	0.450470722	9.62E-13
cor313	ZFP92	AC104083.1	0.481090072	1.50E-14
cor314	ZFP92	LINC02202	0.329143299	3.90E-07
cor315	TAS2R4	AC026362.1	0.539327962	1.57E-18
cor316	TAS2R4	AC007878.1	0.409660296	1.34E-10
cor317	TAS2R4	AL049552.1	0.409205684	1.41E-10
cor318	TAS2R4	AC004461.2	0.309003229	2.07E-06
cor319	HAPLN1	STARD4-AS1	0.314155155	1.37E-06
cor320	HAPLN1	AC104083.1	0.415277176	7.08E-11
cor321	FAM110D	AC104083.1	0.386631834	1.65E-09
cor322	FAM110D	LINC02202	0.543822716	7.16E-19
cor323	HS3ST5	AC068446.2	0.315333735	1.24E-06
cor324	ELAVL4	LINC01281	0.392325758	9.03E-10
cor325	ELAVL4	LINC02325	0.332012851	3.04E-07
cor326	ELAVL4	AC103809.1	0.302598123	3.43E-06
cor327	ELAVL4	AC104083.1	0.335878075	2.17E-07
cor328	ELAVL4	LINC02202	0.305987226	2.63E-06
cor329	TMEM132E	AL157414.1	0.683040833	1.54E-32
cor330	TMEM132E	CAVIN2-AS1	0.671647828	3.87E-31
cor331	TMEM132E	AC068446.2	0.724818234	2.85E-38
cor332	TMEM132E	LINC01976	0.673009996	2.65E-31
cor333	TMEM132E	LINC02202	0.405012877	2.26E-10
cor334	RAB3B	AC092115.3	0.437471116	4.99E-12
cor335	ADAM23	AC104083.1	0.370299446	8.71E-09
cor336	TEAD1	AC007878.1	0.330553673	3.45E-07
cor337	TEAD1	STARD4-AS1	0.544202952	6.70E-19
cor338	TEAD1	AC104083.1	0.465014237	1.40E-13
cor339	TEAD1	LINC02202	0.376675374	4.60E-09
cor340	OMD	STARD4-AS1	0.448500441	1.24E-12
cor341	OMD	AC104083.1	0.653425513	5.05E-29
cor342	OMD	LINC02202	0.58317088	4.45E-22
cor343	MAPK15	AC026362.1	0.386594788	1.65E-09
cor344	MAPK15	AL049552.1	0.362532715	1.86E-08
cor345	PTPN3	AC007878.1	0.381372944	2.85E-09
cor346	PTPN3	STARD4-AS1	0.35633232	3.36E-08
cor347	KRTAP19-1	AC092115.3	0.363420801	1.71E-08
cor348	TMEM200A	STARD4-AS1	0.567216041	1.00E-20
cor349	TMEM200A	AC104083.1	0.65881674	1.24E-29
cor350	TMEM200A	LINC02202	0.532827676	4.77E-18
cor351	TAC1	GLYCTK-AS1	0.547025443	4.07E-19
cor352	NHLH1	AC007878.1	0.371713182	7.57E-09
cor353	NHLH1	AL049552.1	0.340361257	1.46E-07
cor354	NHLH1	AC103809.1	0.320870522	7.86E-07
cor355	ELOVL2	AL157414.1	0.346645303	8.27E-08
cor356	ELOVL2	CAVIN2-AS1	0.374483424	5.73E-09
cor357	ELOVL2	AC104083.1	0.384229096	2.12E-09
cor358	ELOVL2	AC068446.2	0.449460689	1.10E-12
cor359	ELOVL2	LINC01976	0.43236469	9.34E-12
cor360	ELOVL2	LINC02202	0.433216122	8.42E-12
cor361	MPL	AC007878.1	0.325466824	5.34E-07
cor362	ZNF497	AC026362.1	0.40483342	2.31E-10
cor363	ZNF497	AL049552.1	0.301575325	3.71E-06
cor364	TENM2	LINC00460	0.401885654	3.20E-10
cor365	TENM2	STARD4-AS1	0.344014432	1.05E-07
cor366	ZNF155	AC026362.1	0.324682224	5.70E-07
cor367	ZNF155	AC007878.1	0.438919059	4.17E-12
cor368	ZNF155	STARD4-AS1	0.395289081	6.57E-10
cor369	ZNF155	AC104083.1	0.360944981	2.17E-08
cor370	ZNF155	AC004461.2	0.346706407	8.23E-08
cor371	HCRT	AL049552.1	0.316792238	1.10E-06
cor372	HCRT	AC103809.1	0.457939502	3.62E-13
cor373	ALPK1	LINC01281	0.307753456	2.29E-06
cor374	ALPK1	LINC02325	0.330963078	3.33E-07
cor375	ALPK1	AC026362.1	0.355017691	3.81E-08
cor376	ALPK1	AC007878.1	0.413774472	8.41E-11
cor377	ALPK1	AL049552.1	0.308534264	2.15E-06
cor378	ALPK1	AC004461.2	0.415237045	7.11E-11
cor379	TTC16	LINC01281	0.492468773	2.86E-15
cor380	TTC16	LINC02325	0.492833167	2.71E-15
cor381	TTC16	AC026362.1	0.385246717	1.91E-09
cor382	TTC16	AL049552.1	0.356445186	3.33E-08
cor383	JAG1	LINC00460	0.304777985	2.89E-06
cor384	JAG1	STARD4-AS1	0.445235267	1.88E-12
cor385	JAG1	AC104083.1	0.376121776	4.86E-09
cor386	JAG1	LINC01976	-0.330644563	3.43E-07
cor387	C14orf132	STARD4-AS1	0.454350667	5.81E-13
cor388	C14orf132	AC104083.1	0.461695307	2.19E-13
cor389	C14orf132	LINC02202	0.437760242	4.81E-12
cor390	CEACAM4	LINC01281	0.435647581	6.25E-12
cor391	CEACAM4	LINC02325	0.323067798	6.54E-07
cor392	PKD2L1	LINC01281	0.31369657	1.42E-06
cor393	CXCL11	AC092115.3	-0.385519173	1.85E-09
cor394	DOCK4	AC007878.1	0.357597465	2.98E-08
cor395	DOCK4	STARD4-AS1	0.604922527	4.79E-24
cor396	DOCK4	AC103809.1	0.359438423	2.50E-08
cor397	DOCK4	AC104083.1	0.581306127	6.46E-22
cor398	DOCK4	LINC02202	0.511106176	1.66E-16
cor399	RDM1	AL157414.1	0.326496127	4.89E-07
cor400	RDM1	CAVIN2-AS1	0.392476193	8.88E-10
cor401	RDM1	AC068446.2	0.327640676	4.44E-07
cor402	RDM1	LINC01976	0.477938652	2.34E-14
cor403	CD300A	LINC01281	0.493739196	2.37E-15
cor404	CD300A	LINC02325	0.34889917	6.73E-08
cor405	CD300A	AC104083.1	0.38165599	2.76E-09
cor406	CD300A	LINC02202	0.353318605	4.47E-08
cor407	FZD6	AC007878.1	0.358500554	2.74E-08
cor408	FZD6	STARD4-AS1	0.437806415	4.78E-12
cor409	FZD6	AC104083.1	0.388341933	1.38E-09
cor410	FZD6	AC004461.2	0.317954401	1.00E-06
cor411	PLAU	LINC00460	0.590156283	1.08E-22
cor412	PLAU	AC104083.1	0.312996557	1.50E-06
cor413	GMPR	AC104083.1	0.313826919	1.40E-06
cor414	GMPR	LINC02202	0.320142247	8.35E-07
cor415	ELF5	LINC00460	-0.385048201	1.94E-09
cor416	CYBRD1	STARD4-AS1	0.438134509	4.59E-12
cor417	CYBRD1	AC104083.1	0.553579293	1.26E-19
cor418	CYBRD1	LINC02202	0.472416048	5.08E-14
cor419	FSIP1	LINC00460	0.350293136	5.92E-08
cor420	ZNF552	AC026362.1	0.47048863	6.63E-14
cor421	ZNF552	AC007878.1	0.39912715	4.33E-10
cor422	ZNF552	LINC00460	-0.320212123	8.30E-07
cor423	ZNF552	AL049552.1	0.349086221	6.61E-08
cor424	ZNF552	AC004461.2	0.381160089	2.91E-09
cor425	RYR2	AC092115.3	0.311701184	1.67E-06
cor426	SPRED3	LINC00460	0.340763106	1.41E-07
cor427	SPRED3	STARD4-AS1	0.362365897	1.89E-08
cor428	SPRED3	AC104083.1	0.352158635	4.98E-08
cor429	FKBP9	LINC00460	0.34200304	1.26E-07
cor430	FKBP9	STARD4-AS1	0.457465796	3.85E-13
cor431	FKBP9	AC104083.1	0.456500739	4.38E-13
cor432	FKBP9	LINC02202	0.374386897	5.79E-09
cor433	LILRB4	LINC01281	0.511252647	1.62E-16
cor434	LILRB4	LINC02325	0.403861552	2.57E-10
cor435	LILRB4	STARD4-AS1	0.31546507	1.23E-06
cor436	LILRB4	AC104083.1	0.451274306	8.67E-13
cor437	LILRB4	LINC02202	0.36350389	1.69E-08
cor438	CD19	LINC01281	0.577567131	1.35E-21
cor439	CD19	LINC02325	0.577407632	1.40E-21
cor440	CD19	LINC00460	-0.373187638	6.53E-09
cor441	ADRA1B	LINC00460	0.490246255	3.97E-15
cor442	ADRA1B	STARD4-AS1	0.369706941	9.23E-09
cor443	GPR62	AL157414.1	0.354315108	4.07E-08
cor444	GPR62	CAVIN2-AS1	0.460561245	2.55E-13
cor445	GPR62	AC026362.1	0.345125433	9.50E-08
cor446	GPR62	LINC00460	-0.368299148	1.06E-08
cor447	GPR62	AC068446.2	0.37917883	3.56E-09
cor448	GPR62	LINC01976	0.418228602	5.03E-11
cor449	FAM13C	STARD4-AS1	0.491653209	3.23E-15
cor450	FAM13C	AC104083.1	0.61659168	3.65E-25
cor451	FAM13C	LINC02202	0.679199592	4.64E-32
cor452	ANGPTL6	LINC01281	0.527130031	1.24E-17
cor453	ANGPTL6	LINC02325	0.485068841	8.45E-15
cor454	ANGPTL6	AC026362.1	0.400845721	3.59E-10
cor455	MCOLN2	LINC01281	0.559309759	4.40E-20
cor456	MCOLN2	LINC02325	0.553928002	1.18E-19
cor457	MCOLN2	AC104083.1	0.351023291	5.53E-08
cor458	CAVIN1	CAVIN2-AS1	-0.346716824	8.22E-08
cor459	CAVIN1	LINC00460	0.464920295	1.42E-13
cor460	CAVIN1	STARD4-AS1	0.31830026	9.72E-07
cor461	TECTA	STARD4-AS1	0.424894226	2.30E-11
cor462	TECTA	AC104083.1	0.455904179	4.74E-13
cor463	TECTA	LINC02202	0.32901784	3.94E-07
cor464	LOX	STARD4-AS1	0.542564506	8.93E-19
cor465	LOX	AC104083.1	0.446499354	1.60E-12
cor466	LOX	LINC02202	0.405414123	2.16E-10
cor467	MMP10	LINC00460	0.41673317	5.98E-11
cor468	FAM69B	GLYCTK-AS1	0.310865896	1.78E-06
cor469	FAM69B	AC092115.3	0.386430371	1.68E-09
cor470	WISP1	STARD4-AS1	0.583475742	4.18E-22
cor471	WISP1	AC104083.1	0.702745053	4.05E-35
cor472	WISP1	LINC02202	0.535764797	2.89E-18
cor473	SLC17A2	LINC01281	0.342253923	1.23E-07
cor474	THEMIS	LINC01281	0.610051057	1.57E-24
cor475	THEMIS	LINC02325	0.690308605	1.82E-33
cor476	THEMIS	AC104083.1	0.346983346	8.02E-08
cor477	MAL2	LINC02202	-0.335766962	2.19E-07
cor478	CD72	LINC01281	0.546080156	4.81E-19
cor479	CD72	LINC02325	0.45686179	4.17E-13
cor480	CD72	LINC02202	0.354469163	4.01E-08
cor481	ITIH3	AC104083.1	0.350128049	6.01E-08
cor482	ITIH3	LINC02202	0.456720293	4.25E-13
cor483	HTRA3	STARD4-AS1	0.311484459	1.70E-06
cor484	HTRA3	AC104083.1	0.534521441	3.58E-18
cor485	HTRA3	LINC02202	0.394115434	7.45E-10
cor486	EML1	STARD4-AS1	0.514844047	9.15E-17
cor487	EML1	AC104083.1	0.523374963	2.30E-17
cor488	EML1	LINC02202	0.370062044	8.91E-09
cor489	CDH7	AL049552.1	0.308814283	2.10E-06
cor490	B3GNT9	STARD4-AS1	0.553740311	1.22E-19
cor491	B3GNT9	AC104083.1	0.488530646	5.11E-15
cor492	B3GNT9	LINC02202	0.371245135	7.93E-09
cor493	PLCB1	AC092115.3	0.317686679	1.02E-06
cor494	PLCB1	AC104083.1	0.380089772	3.25E-09
cor495	GALNT9	GLYCTK-AS1	0.45829811	3.45E-13
cor496	NKAIN2	AC092115.3	0.318685753	9.42E-07
cor497	C16orf95	AC092115.3	0.503163302	5.69E-16
cor498	BAIAP3	AC092115.3	0.324100302	5.99E-07
cor499	FZD2	STARD4-AS1	0.320443472	8.14E-07
cor500	FZD2	AC104083.1	0.446207874	1.66E-12
cor501	FZD2	LINC02202	0.362240502	1.91E-08
cor502	SMPDL3B	LINC02325	0.313984672	1.38E-06
cor503	PLSCR4	AC026362.1	0.323682847	6.21E-07
cor504	PLSCR4	AC007878.1	0.467852853	9.53E-14
cor505	PLSCR4	STARD4-AS1	0.395968912	6.10E-10
cor506	PLSCR4	AC104083.1	0.331184862	3.27E-07
cor507	PLSCR4	AC004461.2	0.308526752	2.15E-06
cor508	TGFBI	LINC00460	0.650016594	1.21E-28
cor509	TGFBI	STARD4-AS1	0.397923695	4.94E-10
cor510	TGFBI	AC104083.1	0.338515741	1.72E-07
cor511	TBX3	STARD4-AS1	0.477342856	2.55E-14
cor512	TBX3	AC104083.1	0.549053097	2.84E-19
cor513	TBX3	LINC02202	0.324829173	5.63E-07
cor514	PTX3	LINC02202	0.391537064	9.82E-10
cor515	HTR3B	LINC00460	-0.316166496	1.16E-06
cor516	KRT6A	AL157414.1	-0.312610911	1.55E-06
cor517	KRT6A	CAVIN2-AS1	-0.450463873	9.63E-13
cor518	KRT6A	AC068446.2	-0.331547099	3.17E-07
cor519	KRT6A	LINC01976	-0.591490311	8.19E-23
cor520	KRT6A	LINC02202	-0.340008197	1.51E-07
cor521	ANKAR	CAVIN2-AS1	0.3294213	3.81E-07
cor522	ANKAR	AC026362.1	0.402777985	2.90E-10
cor523	ANKAR	AC007878.1	0.32325292	6.43E-07
cor524	ANKAR	AL049552.1	0.365133786	1.45E-08
cor525	ANKAR	AC092115.3	0.316385656	1.14E-06
cor526	ANKAR	AC068446.2	0.332154931	3.01E-07
cor527	DZIP1	LINC00460	0.321238364	7.62E-07
cor528	DZIP1	STARD4-AS1	0.410310685	1.25E-10
cor529	DZIP1	AC104083.1	0.448133497	1.30E-12
cor530	DZIP1	LINC02202	0.397348409	5.26E-10
cor531	DENND2A	STARD4-AS1	0.32018516	8.32E-07
cor532	DENND2A	AC104083.1	0.481674165	1.38E-14
cor533	DENND2A	LINC02202	0.534220781	3.76E-18
cor534	PCDHB12	STARD4-AS1	0.304260385	3.01E-06
cor535	PCDHB12	LINC02202	0.304679328	2.91E-06
cor536	PPEF2	AL049552.1	0.367947776	1.10E-08
cor537	PPEF2	AC103809.1	0.494974412	1.97E-15
cor538	PPEF2	LINC01976	0.378040224	4.00E-09
cor539	GFRA2	LINC01281	0.34705011	7.97E-08
cor540	GFRA2	LINC02325	0.355123152	3.77E-08
cor541	GFRA2	STARD4-AS1	0.315223071	1.25E-06
cor542	GFRA2	AC104083.1	0.411156389	1.13E-10
cor543	GFRA2	LINC02202	0.429133445	1.38E-11
cor544	RNF165	LINC01281	0.309895266	1.93E-06
cor545	RNF165	AC026362.1	0.449825462	1.05E-12
cor546	RNF165	AC007878.1	0.411307439	1.11E-10
cor547	RNF165	AL049552.1	0.406032512	2.02E-10
cor548	RNF165	AC004461.2	0.306557685	2.51E-06
cor549	SLC17A3	AC103809.1	0.327885697	4.34E-07
cor550	KIAA0895L	GLYCTK-AS1	0.330480041	3.48E-07
cor551	KIAA0895L	AC026362.1	0.702023222	5.08E-35
cor552	KIAA0895L	AC007878.1	0.385823886	1.79E-09
cor553	KIAA0895L	AL049552.1	0.464052271	1.60E-13
cor554	KIAA0895L	AC092115.3	0.33989761	1.52E-07
cor555	KIAA0895L	AC004461.2	0.313937617	1.39E-06
cor556	SLC6A8	AC092115.3	0.358026876	2.86E-08
cor557	SLC2A10	STARD4-AS1	0.518440678	5.14E-17
cor558	SLC2A10	AC104083.1	0.604551179	5.20E-24
cor559	SLC2A10	LINC02202	0.52196933	2.90E-17
cor560	CHRDL1	LINC01281	0.376575945	4.64E-09
cor561	CHRDL1	LINC02325	0.356007174	3.47E-08
cor562	CHRDL1	STARD4-AS1	0.405061982	2.25E-10
cor563	CHRDL1	AC104083.1	0.420636959	3.80E-11
cor564	CHRDL1	LINC02202	0.436507737	5.62E-12
cor565	EFHC2	AC026362.1	0.381943874	2.68E-09
cor566	EFHC2	AC007878.1	0.382152672	2.63E-09
cor567	EFHC2	AL049552.1	0.394268219	7.33E-10
cor568	ZNF750	LINC01976	-0.368431928	1.05E-08
cor569	NES	STARD4-AS1	0.332659529	2.88E-07
cor570	NES	AC104083.1	0.405207646	2.21E-10
cor571	NES	LINC02202	0.367305874	1.17E-08
cor572	FOXP3	LINC01281	0.667188996	1.32E-30
cor573	FOXP3	LINC02325	0.539493231	1.52E-18
cor574	FOXP3	STARD4-AS1	0.441439103	3.04E-12
cor575	FOXP3	AC104083.1	0.566881302	1.07E-20
cor576	FOXP3	LINC02202	0.390633848	1.08E-09
cor577	GAB1	STARD4-AS1	0.393748967	7.75E-10
cor578	GAB1	AC104083.1	0.366386286	1.28E-08
cor579	TC2N	AC007878.1	0.352734298	4.72E-08
cor580	TC2N	AC004461.2	0.328277411	4.20E-07
cor581	ESM1	STARD4-AS1	0.313151007	1.48E-06
cor582	ESM1	AC104083.1	0.385813513	1.80E-09
cor583	ESM1	LINC02202	0.30816714	2.21E-06
cor584	LGR4	AC007878.1	0.388881268	1.30E-09
cor585	LGR4	STARD4-AS1	0.397511974	5.16E-10
cor586	LGR4	AC104083.1	0.375496712	5.18E-09
cor587	LGR4	LINC02202	0.329424289	3.81E-07
cor588	WDR86	STARD4-AS1	0.315994305	1.18E-06
cor589	WDR86	AC104083.1	0.501828252	6.99E-16
cor590	WDR86	LINC02202	0.403604767	2.65E-10
cor591	FOXN4	AL157414.1	0.708919922	5.69E-36
cor592	FOXN4	CAVIN2-AS1	0.807372416	1.84E-53
cor593	FOXN4	AC068446.2	0.730820217	3.49E-39
cor594	FOXN4	LINC01976	0.614864383	5.37E-25
cor595	ALDH2	LINC01281	0.337756842	1.84E-07
cor596	ALDH2	LINC02325	0.312517892	1.56E-06
cor597	TMCC3	LINC00460	0.300120062	4.16E-06
cor598	TMCC3	STARD4-AS1	0.34924498	6.52E-08
cor599	STAB2	LINC01281	0.306013011	2.62E-06
cor600	STAB2	AC103809.1	0.368320405	1.06E-08
cor601	STAB2	AC104083.1	0.336383004	2.08E-07
cor602	STAB2	LINC02202	0.384167588	2.13E-09
cor603	COL26A1	GLYCTK-AS1	0.389567236	1.21E-09
cor604	COL26A1	LINC01976	0.43477545	6.96E-12
cor605	RAB42	LINC01281	0.493202827	2.56E-15
cor606	RAB42	LINC02325	0.45922156	3.05E-13
cor607	RAB42	AC026362.1	0.305691454	2.69E-06
cor608	RAB42	AC007878.1	0.34114662	1.36E-07
cor609	RAB42	STARD4-AS1	0.424553386	2.39E-11
cor610	RAB42	AC104083.1	0.492057185	3.04E-15
cor611	RAB42	LINC02202	0.447994481	1.32E-12
cor612	PTH2R	AC092115.3	0.409918073	1.30E-10
cor613	GRB10	STARD4-AS1	0.411682977	1.07E-10
cor614	GRB10	AC104083.1	0.406177277	1.99E-10
cor615	GRB10	LINC02202	0.321258948	7.60E-07
cor616	CCL26	AC092115.3	0.34233408	1.22E-07
cor617	TLDC2	AC026362.1	0.369823209	9.13E-09
cor618	TLDC2	AC007878.1	0.377502773	4.23E-09
cor619	COL4A5	STARD4-AS1	0.383934299	2.18E-09
cor620	TSPO2	AC007878.1	0.365608911	1.38E-08
cor621	TLR3	LINC01281	0.317791629	1.01E-06
cor622	TLR3	LINC02325	0.336760703	2.01E-07
cor623	TLR3	AC092115.3	-0.367303493	1.17E-08
cor624	DMGDH	LINC01281	0.313938376	1.39E-06
cor625	DMGDH	STARD4-AS1	0.323660305	6.22E-07
cor626	DMGDH	AC103809.1	0.313894985	1.39E-06
cor627	DMGDH	AC104083.1	0.353647125	4.33E-08
cor628	DMGDH	LINC02202	0.392732478	8.64E-10
cor629	PTPRM	AC007878.1	0.305592258	2.71E-06
cor630	PTPRM	STARD4-AS1	0.613314909	7.60E-25
cor631	PTPRM	AC103809.1	0.319760996	8.61E-07
cor632	PTPRM	AC104083.1	0.649478384	1.39E-28
cor633	PTPRM	LINC02202	0.646093025	3.26E-28
cor634	LARP6	LINC00460	0.341152953	1.36E-07
cor635	LARP6	STARD4-AS1	0.367201418	1.18E-08
cor636	LARP6	AC104083.1	0.399852086	4.00E-10
cor637	LARP6	LINC02202	0.331069522	3.30E-07
cor638	MATN2	AC092115.3	0.325018568	5.54E-07
cor639	MATN2	STARD4-AS1	0.303116284	3.29E-06
cor640	AGBL3	AC026362.1	0.549810141	2.48E-19
cor641	AGBL3	AC007878.1	0.359185831	2.57E-08
cor642	AGBL3	AL049552.1	0.442833643	2.55E-12
cor643	AGBL3	AC004461.2	0.343536669	1.10E-07
cor644	TPD52	AC026362.1	0.30690847	2.44E-06
cor645	DLEU7	STARD4-AS1	0.480446299	1.64E-14
cor646	DLEU7	AC104083.1	0.37695556	4.47E-09
cor647	TNFAIP8L3	CAVIN2-AS1	-0.33996489	1.51E-07
cor648	LZTS1	LINC01281	0.407182034	1.78E-10
cor649	LZTS1	AC007878.1	0.30837285	2.18E-06
cor650	LZTS1	STARD4-AS1	0.573873263	2.79E-21
cor651	LZTS1	AC103809.1	0.302014944	3.59E-06
cor652	LZTS1	AC104083.1	0.722353238	6.63E-38
cor653	LZTS1	LINC02202	0.601963986	9.06E-24
cor654	ADAMTS10	LINC01281	0.417706963	5.34E-11
cor655	ADAMTS10	GLYCTK-AS1	0.366050629	1.32E-08
cor656	ADAMTS10	LINC02325	0.358380809	2.77E-08
cor657	ADAMTS10	AC007878.1	0.315964022	1.18E-06
cor658	ADAMTS10	STARD4-AS1	0.535119276	3.23E-18
cor659	ADAMTS10	AC104083.1	0.670244865	5.70E-31
cor660	ADAMTS10	LINC02202	0.589552556	1.22E-22
cor661	SECTM1	LINC01281	0.308074256	2.23E-06
cor662	SECTM1	AC092115.3	-0.339667894	1.55E-07
cor663	RTKN2	LINC01281	0.353545072	4.37E-08
cor664	RTKN2	LINC02325	0.393361786	8.08E-10
cor665	RTKN2	AC026362.1	0.388241923	1.39E-09
cor666	RTKN2	AC007878.1	0.35248069	4.83E-08
cor667	SSC5D	STARD4-AS1	0.526764642	1.32E-17
cor668	SSC5D	AC104083.1	0.654592735	3.73E-29
cor669	SSC5D	LINC02202	0.595802875	3.34E-23
cor670	C5orf49	LINC01976	0.328152764	4.25E-07
cor671	TMEM59L	GLYCTK-AS1	0.374643215	5.64E-09
cor672	TMEM59L	LINC02202	0.301921664	3.62E-06
cor673	CD244	LINC01281	0.506121107	3.61E-16
cor674	CD244	LINC02325	0.53237101	5.15E-18
cor675	CD244	AC092115.3	-0.328500063	4.12E-07
cor676	LAMP5	STARD4-AS1	0.411464756	1.09E-10
cor677	LAMP5	AC104083.1	0.601900813	9.18E-24
cor678	LAMP5	LINC02202	0.388712699	1.32E-09
cor679	CD1A	LINC01281	0.380405155	3.14E-09
cor680	CD1A	AC104083.1	0.302374688	3.49E-06
cor681	ANOS1	STARD4-AS1	0.398366428	4.71E-10
cor682	ANOS1	AC104083.1	0.494591442	2.08E-15
cor683	ANOS1	LINC02202	0.343390467	1.11E-07
cor684	TSSK4	AC026362.1	0.527528692	1.16E-17
cor685	TSSK4	AC007878.1	0.713627899	1.23E-36
cor686	TSSK4	AL049552.1	0.612965355	8.21E-25
cor687	TSSK4	STARD4-AS1	0.482677373	1.19E-14
cor688	TSSK4	AC004461.2	0.556336798	7.60E-20
cor689	MED24	AC026362.1	0.311882792	1.64E-06
cor690	MED24	AC007878.1	0.310865105	1.78E-06
cor691	MED24	STARD4-AS1	0.305021219	2.84E-06
cor692	MCMDC2	AC026362.1	0.418589569	4.82E-11
cor693	MCMDC2	AL049552.1	0.360786363	2.20E-08
cor694	CNIH3	AC092115.3	0.314323946	1.35E-06
cor695	CNIH3	STARD4-AS1	0.367233198	1.18E-08
cor696	CNIH3	AC104083.1	0.477811958	2.39E-14
cor697	CNIH3	LINC02202	0.323469097	6.32E-07
cor698	RNF183	AC026362.1	0.42090501	3.68E-11
cor699	DNASE1L3	LINC01281	0.33414169	2.53E-07
cor700	DNASE1L3	LINC02325	0.322306334	6.97E-07
cor701	DNASE1L3	LINC00460	-0.305932635	2.64E-06
cor702	TMEM201	AC026362.1	0.404791653	2.32E-10
cor703	TMEM201	AC007878.1	0.318265232	9.75E-07
cor704	TMEM201	AL049552.1	0.349019202	6.65E-08
cor705	CD40LG	LINC01281	0.726347851	1.68E-38
cor706	CD40LG	LINC02325	0.737133444	3.61E-40
cor707	CD40LG	AC104083.1	0.403807372	2.59E-10
cor708	CD40LG	LINC02202	0.313713755	1.42E-06
cor709	CATSPERG	AL049552.1	0.395861852	6.18E-10
cor710	CATSPERG	AC103809.1	0.41182401	1.05E-10
cor711	CATSPERG	LINC01976	0.301408465	3.76E-06
cor712	MCOLN3	LINC01976	0.303272099	3.25E-06
cor713	GPR55	LINC01281	0.594804563	4.12E-23
cor714	GPR55	LINC02325	0.65576111	2.75E-29
cor715	TBC1D8B	AC007878.1	0.322896863	6.63E-07
cor716	TBC1D8B	STARD4-AS1	0.484540534	9.12E-15
cor717	TBC1D8B	AC104083.1	0.479140539	1.98E-14
cor718	TBC1D8B	LINC02202	0.349193362	6.55E-08
cor719	MTUS1	AC026362.1	0.310596665	1.82E-06
cor720	MTUS1	AC007878.1	0.436856129	5.38E-12
cor721	MTUS1	STARD4-AS1	0.410027065	1.29E-10
cor722	MTUS1	AC104083.1	0.381128996	2.92E-09
cor723	MTUS1	AC004461.2	0.319145434	9.07E-07
cor724	NEO1	AC007878.1	0.320810259	7.89E-07
cor725	NEO1	STARD4-AS1	0.484291476	9.45E-15
cor726	NEO1	AC104083.1	0.49041534	3.87E-15
cor727	NEO1	AC004461.2	0.309586944	1.97E-06
cor728	NEO1	LINC02202	0.321803324	7.27E-07
cor729	CNRIP1	STARD4-AS1	0.435107703	6.68E-12
cor730	CNRIP1	AC104083.1	0.70877527	5.97E-36
cor731	CNRIP1	LINC02202	0.725075838	2.60E-38
cor732	PKDREJ	AC007878.1	0.331402029	3.21E-07
cor733	RHOU	STARD4-AS1	0.376186478	4.83E-09
cor734	RHOU	AC104083.1	0.357195836	3.10E-08
cor735	RHOU	LINC02202	0.315878474	1.19E-06
cor736	TSHZ2	AC007878.1	0.338621437	1.70E-07
cor737	TSHZ2	STARD4-AS1	0.468459551	8.77E-14
cor738	TSHZ2	AC104083.1	0.502625469	6.18E-16
cor739	TSHZ2	LINC02202	0.3202171	8.29E-07
cor740	SYT3	AC092115.3	0.305818606	2.66E-06
cor741	COL15A1	STARD4-AS1	0.554258529	1.11E-19
cor742	COL15A1	AC103809.1	0.304987687	2.84E-06
cor743	COL15A1	AC104083.1	0.673194289	2.52E-31
cor744	COL15A1	LINC02202	0.667999313	1.06E-30
cor745	CCDC189	GLYCTK-AS1	0.325570414	5.29E-07
cor746	CCDC189	AC026362.1	0.528906077	9.22E-18
cor747	CCDC189	AL049552.1	0.303225577	3.27E-06
cor748	CCDC189	LINC01976	0.318595055	9.49E-07
cor749	CTSL	LINC00460	0.415239379	7.11E-11
cor750	GRM1	AC068446.2	0.300411242	4.06E-06
cor751	MPO	AL157414.1	0.31639662	1.14E-06
cor752	MPO	CAVIN2-AS1	0.359139077	2.58E-08
cor753	MPO	AC068446.2	0.399602674	4.11E-10
cor754	MPO	LINC01976	0.30457189	2.94E-06
cor755	PRKD1	LINC01281	0.301623448	3.70E-06
cor756	PRKD1	STARD4-AS1	0.477479988	2.50E-14
cor757	PRKD1	AC104083.1	0.619050363	2.09E-25
cor758	PRKD1	LINC02202	0.51344073	1.14E-16
cor759	RNF180	STARD4-AS1	0.447052196	1.49E-12
cor760	RNF180	AC104083.1	0.583284477	4.35E-22
cor761	RNF180	LINC02202	0.527330861	1.20E-17
cor762	BHLHE41	STARD4-AS1	0.37427207	5.86E-09
cor763	BHLHE41	AC104083.1	0.467256831	1.03E-13
cor764	BHLHE41	LINC02202	0.316539694	1.12E-06
cor765	AMER3	AC103809.1	0.50224863	6.55E-16
cor766	NKAIN3	AC103809.1	0.303585334	3.18E-06
cor767	NKAIN3	LINC01976	0.365814944	1.35E-08
cor768	NKAIN3	LINC02202	0.357349859	3.06E-08
cor769	FTHL17	AL157414.1	0.346163665	8.65E-08
cor770	FTHL17	CAVIN2-AS1	0.314101486	1.37E-06
cor771	FTHL17	AC068446.2	0.33586798	2.17E-07
cor772	CCKAR	LINC01281	0.346036411	8.75E-08
cor773	CCKAR	LINC02325	0.318828182	9.31E-07
cor774	CCKAR	STARD4-AS1	0.371267064	7.91E-09
cor775	CCKAR	AC104083.1	0.401828817	3.22E-10
cor776	PLEK2	LINC00460	0.574212017	2.61E-21
cor777	NALCN	AL157414.1	0.64275882	7.50E-28
cor778	NALCN	CAVIN2-AS1	0.683747533	1.25E-32
cor779	NALCN	AC068446.2	0.68153892	2.37E-32
cor780	NALCN	LINC01976	0.51819224	5.35E-17
cor781	NALCN	LINC02202	0.350952258	5.57E-08
cor782	DHH	LINC02325	0.310478743	1.84E-06
cor783	DHH	AC104083.1	0.484359081	9.36E-15
cor784	DHH	LINC02202	0.543766736	7.24E-19
cor785	C1orf162	LINC01281	0.542031289	9.80E-19
cor786	C1orf162	LINC02325	0.456400592	4.44E-13
cor787	C1orf162	AC104083.1	0.445275494	1.87E-12
cor788	C1orf162	LINC02202	0.42617553	1.97E-11
cor789	ZBTB46	LINC01281	0.352340406	4.89E-08
cor790	ZBTB46	STARD4-AS1	0.46779558	9.60E-14
cor791	ZBTB46	AC104083.1	0.591649445	7.92E-23
cor792	ZBTB46	LINC02202	0.458484653	3.37E-13
cor793	GAPT	LINC01281	0.599051996	1.68E-23
cor794	GAPT	LINC02325	0.597127789	2.53E-23
cor795	GAPT	AC103809.1	0.319437596	8.85E-07
cor796	GAPT	AC104083.1	0.435945665	6.02E-12
cor797	GAPT	LINC02202	0.426400218	1.92E-11
cor798	SYTL2	STARD4-AS1	0.593612527	5.28E-23
cor799	SYTL2	AC104083.1	0.614707283	5.57E-25
cor800	SYTL2	LINC02202	0.530614109	6.92E-18
cor801	FZD1	STARD4-AS1	0.463284311	1.77E-13
cor802	FZD1	AC104083.1	0.617706911	2.83E-25
cor803	FZD1	LINC02202	0.51411142	1.03E-16
cor804	HIST1H2BO	AC026362.1	0.342047352	1.26E-07
cor805	FRY	CAVIN2-AS1	0.342469964	1.21E-07
cor806	FRY	AC007878.1	0.316259513	1.15E-06
cor807	FRY	STARD4-AS1	0.389414394	1.23E-09
cor808	FRY	AC104083.1	0.488717987	4.97E-15
cor809	FRY	AC068446.2	0.329618038	3.74E-07
cor810	FRY	LINC02202	0.413613451	8.57E-11
cor811	CCL23	LINC02202	0.387388758	1.52E-09
cor812	PDZD3	AL049552.1	0.36411849	1.60E-08
cor813	PDZD3	AC103809.1	0.500706683	8.29E-16
cor814	PDZD3	LINC01976	0.370605257	8.45E-09
cor815	TRIM2	AC007878.1	0.393488784	7.97E-10
cor816	TRIM2	AC104083.1	0.319978914	8.46E-07
cor817	ACTRT3	STARD4-AS1	0.302857417	3.36E-06
cor818	ABCB1	LINC01281	0.459572042	2.91E-13
cor819	ABCB1	LINC02325	0.531063744	6.42E-18
cor820	ABCB1	AC007878.1	0.39168054	9.67E-10
cor821	ABCB1	STARD4-AS1	0.35636621	3.35E-08
cor822	ABCB1	AC104083.1	0.456641018	4.30E-13
cor823	ABCB1	LINC02202	0.391794396	9.55E-10
cor824	TMEM190	AC026362.1	0.377737411	4.13E-09
cor825	SLC12A5	LINC01976	0.374558046	5.69E-09
cor826	SLC7A3	GLYCTK-AS1	0.652419807	6.54E-29
cor827	SLC7A3	LINC01976	0.579489908	9.26E-22
cor828	IPO11	STARD4-AS1	0.424981502	2.27E-11
cor829	IPO11	AC104083.1	0.333852332	2.59E-07
cor830	IPO11	LINC02202	0.343405212	1.11E-07
cor831	EPYC	STARD4-AS1	0.344334242	1.02E-07
cor832	EPYC	AC104083.1	0.400901554	3.57E-10
cor833	ATP8B4	LINC01281	0.466972304	1.07E-13
cor834	ATP8B4	LINC02325	0.471446468	5.81E-14
cor835	ATP8B4	AC007878.1	0.305777581	2.67E-06
cor836	ATP8B4	STARD4-AS1	0.460311551	2.64E-13
cor837	ATP8B4	AC103809.1	0.307228877	2.38E-06
cor838	ATP8B4	AC104083.1	0.555971451	8.13E-20
cor839	ATP8B4	LINC02202	0.548382957	3.20E-19
cor840	ZEB2	LINC01281	0.340491153	1.44E-07
cor841	ZEB2	LINC02325	0.342415557	1.21E-07
cor842	ZEB2	STARD4-AS1	0.623678864	7.23E-26
cor843	ZEB2	AC104083.1	0.76110304	3.48E-44
cor844	ZEB2	LINC02202	0.687700328	3.94E-33
cor845	CNTD1	AC026362.1	0.539668123	1.48E-18
cor846	CNTD1	AC007878.1	0.398350871	4.71E-10
cor847	CNTD1	AL049552.1	0.550967248	2.01E-19
cor848	CNTD1	AC004461.2	0.342295764	1.23E-07
cor849	EFNB1	LINC00460	0.360011294	2.37E-08
cor850	EFNB1	LINC01976	-0.312958619	1.51E-06
cor851	FZD9	AL157414.1	0.30418478	3.03E-06
cor852	FZD9	CAVIN2-AS1	0.370646883	8.41E-09
cor853	FZD9	AC068446.2	0.311124565	1.75E-06
cor854	FZD9	LINC01976	0.420328675	3.94E-11
cor855	ADGRL2	STARD4-AS1	0.363482695	1.70E-08
cor856	ADGRL2	AC104083.1	0.400830476	3.59E-10
cor857	AGXT	AC103809.1	0.383703645	2.24E-09
cor858	MPP3	AC026362.1	0.451961762	7.93E-13
cor859	MPP3	AC007878.1	0.314305404	1.35E-06
cor860	MPP3	AL049552.1	0.393168267	8.25E-10
cor861	MPP3	AC092115.3	0.418354332	4.96E-11
cor862	CCDC154	AC026362.1	0.431283528	1.07E-11
cor863	KCNN2	AL157414.1	0.438267957	4.52E-12
cor864	KCNN2	CAVIN2-AS1	0.447650336	1.38E-12
cor865	KCNN2	STARD4-AS1	0.344345479	1.02E-07
cor866	KCNN2	AC104083.1	0.400757345	3.62E-10
cor867	KCNN2	AC068446.2	0.465890308	1.25E-13
cor868	KCNN2	LINC01976	0.323315137	6.40E-07
cor869	KCNN2	LINC02202	0.478717552	2.10E-14
cor870	CX3CR1	LINC01281	0.477421973	2.52E-14
cor871	CX3CR1	LINC02325	0.422956989	2.89E-11
cor872	CX3CR1	STARD4-AS1	0.390416371	1.11E-09
cor873	CX3CR1	AC104083.1	0.488097446	5.44E-15
cor874	CX3CR1	LINC02202	0.394715086	6.99E-10
cor875	C22orf15	AL157414.1	0.322371088	6.93E-07
cor876	C22orf15	CAVIN2-AS1	0.45276967	7.14E-13
cor877	C22orf15	AC068446.2	0.382297636	2.59E-09
cor878	C22orf15	LINC01976	0.315745092	1.20E-06
