# Supplementary material for: Identification and Validation of 17-lncRNA Related to Regulatory T Cell Heterogeneity as a Prognostic Signature for Head and Neck Squamous Cell Carcinoma
Source: Front Immunol. 2021 Nov 22;12:782216. doi: 10.3389/fimmu.2021.782216 (PMC8645855; doi:10.3389/fimmu.2021.782216)
Supplement: Supplementary file 6 [file DataSheet_6.csv]

	coef	exp(coef)	se(coef)	z	Pr(>|z|)	lower .95	upper .95
AL157414.1	-0.044823694	0.956166044	0.14771029	-0.303456816	0.761541752	0.715817134	1.277216569
LINC01281	-0.053647706	0.94776594	0.16159164	-0.33199555	0.739892619	0.690484675	1.300912693
`CAVIN2-AS1`	0.171150026	1.186668766	0.149183733	1.147243217	0.251281115	0.885817158	1.589699126
`GLYCTK-AS1`	-0.207055229	0.812974749	0.197707146	-1.047282475	0.294969316	0.551808555	1.197748634
LINC02325	-0.143611789	0.86622396	0.188792074	-0.760687599	0.446843683	0.598315272	1.254094597
AC026362.1	-0.150384303	0.860377267	0.15208526	-0.988815769	0.322753288	0.638607065	1.159161998
AC007878.1	0.033790301	1.034367679	0.181194425	0.186486429	0.85206332	0.72517357	1.47539367
LINC00460	0.319991573	1.377116159	0.119615054	2.675178098	0.007468956	1.089316434	1.740953184
AL049552.1	-0.168760376	0.844711293	0.16289105	-1.036032219	0.300187112	0.613840003	1.162415555
AC092115.3	0.223482811	1.250424146	0.096420252	2.317799476	0.020460222	1.035104708	1.510533701
`STARD4-AS1`	-0.050089215	0.951144565	0.175578275	-0.285281391	0.775428568	0.674208202	1.341834734
AC103809.1	-0.192357638	0.82501176	0.15037124	-1.279218278	0.200820201	0.614417968	1.107787271
AC104083.1	-0.144750034	0.865238547	0.164599089	-0.879409686	0.379179182	0.626655507	1.194655971
AC004461.2	-0.074967836	0.927773327	0.151190235	-0.495851041	0.619999511	0.689840235	1.247772024
AC068446.2	0.126537245	1.13489172	0.179636567	0.704406942	0.481179384	0.798081978	1.613843252
LINC01976	0.040883895	1.041731148	0.201052075	0.203349777	0.838861652	0.702457111	1.544868387
LINC02202	-0.052798406	0.948571219	0.137401204	-0.38426451	0.700782409	0.724625857	1.241726816
